# Supplementary material for: Lifestyle behaviors and mental health of health professional students during COVID-19, as measured by the CDC’s BRFSS, for the HOLISTIC cohort study
Source: PLOS Ment Health. 2025 Apr 21;2(4):e0000302. doi: 10.1371/journal.pmen.0000302 (PMC12798608; doi:10.1371/journal.pmen.0000302)
Supplement: S1 Data — This file provides all of the raw data used for this study. (CSV) [file pmen.0000302.s001.csv]

id	wave	age_y_n	enrolled_science_college	health_science_college	degree_program	general_health	physical_health	mental_health	usual_activities	healthcare_coverage	healthcare_provider	could_not_see_doctor_because_of_cost	about_how_long_has_it_been	high_blood_pressure	taking_prescription_med_high_bp	cholesterol_checked	told_cholesterol_high	currently_taking_cholesterol_meds	heart_attack	angina_or_coronary_heart_disease	stroke	asthma	still_have_asthma	skin_cancer	other_type_of_cancer	copd_emphysema_bronchitis	depressive_disorder	kidney_disease	diabetes	sex_at_birth	age_in_years	hispanic_origin	race_select_all___1	race_select_all___2	race_select_all___3	race_select_all___4	race_select_all___5	race_select_all___6	race_select_all___7	race_select_all___8	race_select_all___9	race_select_all___10	race_select_all___11	race_select_all___12	race_select_all___13	race_select_all___14	race_select_all___15	race_select_all___16	race_select_all___17
1	Wave 1	Yes	Yes	University of Illinois College of Medicine	MD: Medicine - Peoria	Very good	5	3	3	Yes	Yes, more than one	No	Anytime less than or equal to one year ago	No	NA	I do not know	No	NA	No	No	No	No	NA	No	No	No	Yes	No	No	Male	26	No	1	0	0	0	0	0	0	0	0	0	0	0	0	0	0	0	0
2	Wave 1	Yes	Yes	University of Illinois College of Medicine	MD: Medicine - Rockford	Very good	0	5	0	Yes	Yes, only one	No	Anytime less than or equal to one year ago	No	NA	Never	No	NA	No	No	No	No	NA	No	No	No	No	No	No	Female	24	No	1	0	0	0	0	0	0	0	0	0	0	0	0	0	0	0	0
3	Wave 1	Yes	Yes	UIC College of Applied Health Sciences	DPT: Physical Therapy	Good	2	14	6	Yes	No	No	Five or more years ago	No	NA	I do not know	No	NA	No	No	No	No	NA	No	No	No	No	No	No	Female	25	No	0	0	0	0	0	1	0	0	0	0	0	0	0	0	0	0	0
4	Wave 1	Yes	Yes	UIC College of Applied Health Sciences	DPT: Physical Therapy	Very good	0	20	10	Yes	Yes, more than one	No	Anytime less than or equal to one year ago	No	NA	I do not know	No	NA	No	No	No	No	NA	No	No	No	No	No	No	Female	24	No	1	0	0	0	0	0	0	0	0	0	0	0	0	0	0	0	0
5	Wave 1	Yes	Yes	UIC College of Nursing	MS: Nursing - Chicago	Very good	0	25	15	Yes	Yes, more than one	No	Anytime less than or equal to one year ago	No	NA	I do not know	No	NA	No	No	No	Yes	I do not know	No	No	No	No	No	No	Female	NA	No	1	0	0	0	0	0	0	0	0	0	0	0	0	0	0	0	0
6	Wave 1	Yes	Yes	University of Illinois College of Medicine	MD: Medicine - Peoria	Excellent	0	0	0	Prefer not to answer	Prefer not to answer	Prefer not to answer	Prefer not to answer	Prefer not to answer	NA	Prefer not to answer	Prefer not to answer	NA	Prefer not to answer	Prefer not to answer	Prefer not to answer	Prefer not to answer	NA	Prefer not to answer	Prefer not to answer	Prefer not to answer	Prefer not to answer	Prefer not to answer	Prefer not to answer	Prefer not to answer	22	Prefer not to answer	0	0	0	0	0	0	0	0	0	0	0	0	0	0	0	0	0
7	Wave 1	Yes	Yes	University of Illinois College of Medicine	MD: Medicine - Chicago	Good	10	10	10	Yes	Yes, only one	No	More than 1 year but less than or equal to 2 years ago	No	NA	More than 2 years but less than or equal to 3 years ago	No	NA	No	No	No	No	NA	No	No	No	Yes	No	No	Male	24	No	0	0	0	1	0	0	0	0	0	0	0	0	0	0	0	0	0
8	Wave 1	Yes	Yes	UIC College of Pharmacy	PharmD: Pharmacy - Chicago	Good	2	5	2	Yes	Yes, only one	No	Anytime less than or equal to one year ago	No	NA	Five or more years ago	No	NA	No	No	No	No	NA	No	No	No	NA	No	No	Female	24	No	1	0	0	0	0	0	0	0	0	0	0	0	0	0	0	0	0
9	Wave 1	Yes	Yes	University of Illinois College of Medicine	MD: Medicine - Rockford	Excellent	0	0	0	Yes	Yes, more than one	No	Anytime less than or equal to one year ago	No	NA	Anytime less than or equal to one year ago	Yes	No	No	No	No	Yes	Yes	No	No	No	No	No	No	Male	26	No	1	0	0	0	0	0	0	0	0	0	0	0	0	0	0	0	0
10	Wave 1	Yes	Yes	UIC College of Dentistry	DMD: Dental Medicine	Very good	0	0	0	Yes	Yes, only one	No	Anytime less than or equal to one year ago	No	NA	Anytime less than or equal to one year ago	No	NA	No	No	No	No	NA	No	No	No	No	No	No	Female	31	No	0	1	0	0	0	0	0	0	0	0	0	0	0	0	0	0	0
11	Wave 1	Yes	Yes	UIC College of Applied Health Sciences	DPT: Physical Therapy	Good	5	25	10	Yes	Yes, more than one	No	More than 2 years but less than 5 years ago	No	NA	More than 3 years but less than or equal to 4 years ago	No	NA	No	No	No	No	NA	No	No	No	No	No	No	Female	28	No	1	0	0	1	0	0	0	0	0	0	0	0	0	0	0	0	0
12	Wave 1	Yes	Yes	Jane Addams College of Social Work	MSW: Social Work - UIC	Good	0	15	1	Yes	Yes, more than one	No	Anytime less than or equal to one year ago	No	NA	Anytime less than or equal to one year ago	No	NA	No	No	No	No	NA	No	No	No	Yes	No	No	Female	29	No	1	0	0	0	0	0	0	0	0	0	0	0	0	0	0	0	0
13	Wave 1	Yes	Yes	UIC School of Public Health	MPH: Epidemiology	Excellent	0	0	0	Yes	Yes, only one	No	Never	No	NA	Never	No	NA	No	No	No	No	NA	No	No	No	No	No	No	Male	29	No	0	0	0	0	0	0	0	0	0	1	0	0	0	0	0	0	0
14	Wave 1	Yes	Yes	University of Illinois College of Medicine	MD: Medicine - Chicago	Very good	0	10	5	Yes	Yes, more than one	No	More than 1 year but less than or equal to 2 years ago	No	NA	Anytime less than or equal to one year ago	No	NA	No	No	No	No	NA	No	No	No	No	No	No	Female	25	No	0	0	0	1	0	0	0	0	0	0	0	0	0	0	0	0	0
15	Wave 1	Yes	Yes	Jane Addams College of Social Work	MSW: Social Work - UIC	Good	0	15	15	Yes	Yes, more than one	No	Anytime less than or equal to one year ago	No	NA	Anytime less than or equal to one year ago	Yes	No	No	No	No	No	NA	No	No	No	Yes	No	No	Female	24	No	1	0	0	0	0	0	0	0	0	0	0	0	0	0	0	0	0
16	Wave 1	Yes	Yes	University of Illinois College of Medicine	MD: Medicine - Chicago	Very good	3	0	3	Yes	Yes, only one	No	More than 2 years but less than 5 years ago	No	NA	Never	No	NA	No	No	No	No	NA	No	No	No	No	No	No	Male	27	No	0	0	0	0	1	0	0	0	0	0	0	0	0	0	0	0	0
17	Wave 1	Yes	Yes	University of Illinois College of Medicine	MD: Medicine - Chicago	Fair	10	25	20	Yes	Yes, only one	Yes	More than 1 year but less than or equal to 2 years ago	No	NA	More than 1 year but less than or equal to 2 years ago	Yes	No	No	No	No	No	NA	No	No	No	Yes	No	No	Male	NA	No	1	0	1	0	0	0	0	0	0	0	0	0	0	0	0	0	0
18	Wave 1	Yes	Yes	UIC College of Pharmacy	PharmD: Pharmacy - Chicago	Fair	30	20	30	Yes	Yes, more than one	No	Anytime less than or equal to one year ago	No	NA	Anytime less than or equal to one year ago	No	NA	No	No	No	No	NA	No	No	No	Yes	No	No	Female	23	No	1	0	0	0	0	0	0	0	0	0	0	0	0	0	0	0	0
19	Wave 1	Yes	Yes	University of Illinois College of Medicine	MD: Medicine - Rockford	Fair	4	25	25	Yes	No	Yes	Anytime less than or equal to one year ago	No	NA	Never	No	NA	No	No	No	No	NA	No	No	No	No	No	No	Female	25	Mexican, Mexican American, Chicano/a	0	0	0	0	0	0	0	0	0	0	0	0	0	0	0	0	0
20	Wave 1	Yes	Yes	UIC College of Applied Health Sciences	MS: Occupational Therapy	Excellent	0	15	5	Yes	No	No	Never	Told borderline high or prehypertensive	NA	Never	No	NA	No	No	No	No	NA	No	No	No	No	No	No	Male	22	Mexican, Mexican American, Chicano/a	1	0	0	0	0	0	0	0	0	0	0	0	0	0	0	0	0
21	Wave 1	Yes	Yes	University of Illinois College of Medicine	MD: Medicine - Chicago	Very good	1	20	3	Yes	Yes, only one	No	Anytime less than or equal to one year ago	No	NA	More than 4 years but less than 5 years ago	No	NA	No	No	No	No	NA	No	No	No	No	No	No	Female	26	No	0	0	0	1	0	0	0	0	0	0	0	0	0	0	0	0	0
22	Wave 1	Yes	Yes	University of Illinois College of Medicine	MD: Medicine - Rockford	Excellent	0	0	0	Yes	Yes, only one	No	Five or more years ago	No	NA	Never	No	NA	No	No	No	Yes	No	No	No	No	No	No	No	Male	25	No	1	0	0	0	0	0	0	0	0	0	0	0	0	0	0	0	0
23	Wave 1	Yes	Yes	Jane Addams College of Social Work	MSW: Social Work - UIC	Very good	0	5	3	Yes	No	No	Anytime less than or equal to one year ago	No	NA	I do not know	No	NA	No	No	No	No	NA	No	No	No	No	No	No	Female	25	No	1	0	0	0	0	0	0	0	0	0	0	0	0	0	0	0	0
24	Wave 1	Yes	Yes	UIC College of Nursing	DNP: Nursing Practice -Chicago	Very good	0	1	0	Yes	Yes, more than one	No	More than 2 years but less than 5 years ago	No	NA	Anytime less than or equal to one year ago	No	NA	Yes	No	NA	No	NA	No	No	No	No	No	No	Female	31	No	1	0	0	0	0	0	0	0	0	0	0	0	0	0	0	0	0
25	Wave 1	Yes	Yes	Jane Addams College of Social Work	MSW: Social Work - UIC	Very good	1	7	2	Yes	Yes, more than one	No	Anytime less than or equal to one year ago	No	NA	Anytime less than or equal to one year ago	Yes	No	No	No	No	No	NA	No	No	No	No	No	No	Female	27	No	1	0	0	0	0	0	0	0	0	0	0	0	0	0	0	0	0
26	Wave 1	Yes	Yes	University of Illinois College of Medicine	MD: Medicine - Chicago	Poor	29	21	29	No	No	Yes	Anytime less than or equal to one year ago	No	NA	I do not know	No	NA	No	No	No	No	NA	Prefer not to answer	No	No	No	Yes	No	Female	26	Another Hispanic, Latino/a, or Spanish origin	0	0	0	0	0	0	0	0	0	0	0	0	0	0	0	0	0
27	Wave 1	Yes	Yes	University of Illinois College of Medicine	MD: Medicine - Rockford	Good	15	25	15	Yes	Yes, more than one	No	Anytime less than or equal to one year ago	No	NA	Never	No	NA	No	No	No	No	NA	No	No	No	Prefer not to answer	No	No	Female	NA	Mexican, Mexican American, Chicano/a	0	0	0	0	0	0	0	0	0	0	0	0	0	0	0	0	0
28	Wave 1	Yes	Yes	University of Illinois College of Medicine	MD: Medicine - Peoria	Very good	5	3	3	Yes	Yes, more than one	Yes	Anytime less than or equal to one year ago	No	NA	Anytime less than or equal to one year ago	No	NA	No	No	No	No	NA	No	No	No	No	No	No	Female	28	No	1	0	0	0	0	0	0	0	0	0	0	0	0	0	0	0	0
29	Wave 1	Yes	Yes	University of Illinois College of Medicine	MD: Medicine - Chicago	Very good	1	5	2	Yes	Yes, only one	No	Anytime less than or equal to one year ago	No	NA	Never	No	NA	No	No	No	No	NA	No	No	No	No	No	No	Male	28	No	1	0	0	0	0	0	0	0	1	0	0	0	0	0	0	0	0
30	Wave 1	Yes	Yes	UIC School of Public Health	MPH: Epidemiology	Very good	2	0	1	Yes	No	No	Anytime less than or equal to one year ago	Told borderline high or prehypertensive	NA	More than 2 years but less than or equal to 3 years ago	No	NA	No	No	No	No	NA	No	No	No	No	No	No	Female	28	Another Hispanic, Latino/a, or Spanish origin	1	0	0	0	1	0	0	0	0	0	0	0	0	0	0	0	0
31	Wave 1	Yes	Yes	UIC College of Applied Health Sciences	MS: Occupational Therapy	Excellent	0	10	1	Yes	No	Yes	More than 1 year but less than or equal to 2 years ago	No	NA	Anytime less than or equal to one year ago	No	NA	No	No	No	No	NA	No	No	No	No	No	No	Female	24	No	1	0	0	0	0	0	0	0	0	0	0	0	0	0	0	0	0
32	Wave 1	Yes	Yes	UIC College of Pharmacy	PharmD: Pharmacy - Chicago	Very good	0	29	4	Yes	No	No	More than 2 years but less than 5 years ago	No	NA	Never	No	NA	No	No	No	No	NA	No	No	No	No	No	No	Female	25	No	1	0	0	0	0	0	0	0	0	0	0	0	0	0	0	0	0
33	Wave 1	Yes	Yes	UIC College of Pharmacy	PharmD: Pharmacy - Rockford	Very good	0	10	2	Yes	No	No	Anytime less than or equal to one year ago	No	NA	More than 1 year but less than or equal to 2 years ago	No	NA	No	No	No	No	NA	No	No	No	No	No	No	Female	24	Mexican, Mexican American, Chicano/a	1	0	0	0	0	0	0	0	0	0	0	0	0	0	0	0	0
34	Wave 1	Yes	Yes	UIC College of Pharmacy	PharmD: Pharmacy - Chicago	Good	16	22	20	Yes	Yes, only one	No	More than 1 year but less than or equal to 2 years ago	No	NA	More than 1 year but less than or equal to 2 years ago	No	NA	No	No	No	No	NA	No	No	No	No	No	No	Male	29	No	0	1	0	0	0	0	0	0	0	0	0	0	0	0	0	0	0
35	Wave 1	Yes	Yes	UIC College of Applied Health Sciences	DPT: Physical Therapy	Excellent	4	5	1	Yes	I do not know	No	More than 2 years but less than 5 years ago	No	NA	I do not know	No	NA	No	No	No	No	NA	No	No	No	No	No	No	Female	25	No	1	0	0	0	0	0	0	0	0	0	0	0	0	0	0	0	0
36	Wave 1	Yes	Yes	UIC College of Applied Health Sciences	MS: Occupational Therapy	Very good	3	3	4	No	No	No	More than 1 year but less than or equal to 2 years ago	No	NA	More than 1 year but less than or equal to 2 years ago	No	NA	No	No	No	No	NA	No	No	No	Yes	No	No	Female	32	No	1	0	0	0	0	0	0	0	0	0	0	0	0	0	0	0	0
37	Wave 1	Yes	Yes	UIC School of Public Health	MPH: Community Health Sciences	Very good	2	25	5	Yes	No	No	Anytime less than or equal to one year ago	I do not know	NA	Anytime less than or equal to one year ago	Yes	No	No	No	No	No	NA	No	No	No	No	No	No	Female	26	No	1	0	0	0	0	0	0	0	0	0	0	0	0	0	0	0	0
38	Wave 1	Yes	Yes	UIC College of Nursing	DNP: Nursing Practice -Chicago	Very good	8	10	6	No	Yes, more than one	Yes	More than 1 year but less than or equal to 2 years ago	No	NA	More than 1 year but less than or equal to 2 years ago	No	NA	No	No	No	No	NA	No	No	No	Yes	No	No	Female	30	No	1	0	0	0	0	0	0	0	0	0	0	0	0	0	0	0	0
39	Wave 1	Yes	Yes	UIC College of Nursing	BSN: Nursing - Chicago	Good	7	12	5	Prefer not to answer	Prefer not to answer	No	Anytime less than or equal to one year ago	No	NA	Never	No	NA	No	No	No	No	NA	No	No	No	No	No	No	Female	23	Mexican, Mexican American, Chicano/a	0	0	0	0	0	0	0	0	0	0	0	0	0	0	0	0	0
40	Wave 1	Yes	Yes	UIC College of Nursing	MS: Nursing - Chicago	Good	2	10	5	Yes	Yes, only one	No	Anytime less than or equal to one year ago	Told borderline high or prehypertensive	NA	More than 1 year but less than or equal to 2 years ago	No	NA	No	No	No	Yes	No	No	No	No	Yes	No	No	Male	24	No	1	0	1	0	0	0	0	0	0	0	0	0	0	0	0	0	0
41	Wave 1	Yes	Yes	Jane Addams College of Social Work	MSW: Social Work - UIC	Good	0	20	20	Yes	Yes, more than one	Yes	Anytime less than or equal to one year ago	No	NA	I do not know	No	NA	No	No	No	No	NA	No	No	No	Yes	No	No	Female	32	No	1	0	0	0	0	0	0	0	0	0	0	0	0	0	0	0	0
42	Wave 1	Yes	Yes	UIC College of Nursing	MS: Nursing - Chicago	Good	5	28	20	Yes	No	Yes	More than 1 year but less than or equal to 2 years ago	No	NA	More than 1 year but less than or equal to 2 years ago	No	NA	No	No	No	No	NA	No	No	No	Yes	No	No	Female	30	No	1	0	0	0	0	0	0	0	0	0	0	0	0	0	0	0	0
43	Wave 1	Yes	Yes	UIC College of Applied Health Sciences	MS: Occupational Therapy	Very good	0	5	0	Yes	No	Yes	Anytime less than or equal to one year ago	Told borderline high or prehypertensive	NA	Anytime less than or equal to one year ago	No	NA	No	No	No	No	NA	No	No	No	No	No	No	Female	29	No	1	0	0	0	0	0	0	0	0	0	0	0	0	0	0	0	0
44	Wave 1	Yes	Yes	UIC College of Applied Health Sciences	DPT: Physical Therapy	Excellent	0	5	0	Yes	Yes, more than one	No	Anytime less than or equal to one year ago	No	NA	More than 1 year but less than or equal to 2 years ago	No	NA	No	No	No	No	NA	No	No	No	No	No	No	Female	24	No	1	0	0	0	0	0	0	0	0	0	0	0	0	0	0	0	0
45	Wave 1	Yes	Yes	UIC College of Pharmacy	PharmD: Pharmacy - Chicago	Very good	2	14	14	Yes	No	No	Anytime less than or equal to one year ago	No	NA	More than 4 years but less than 5 years ago	No	NA	No	No	No	Yes	Yes	No	No	No	Yes	No	No	Female	29	No	0	0	0	0	1	0	0	0	0	1	0	0	0	0	0	0	0
46	Wave 1	Yes	Yes	UIC College of Dentistry	DMD: Dental Medicine	Good	15	30	15	Yes	Yes, more than one	Yes	Anytime less than or equal to one year ago	Prefer not to answer	NA	Anytime less than or equal to one year ago	No	NA	No	No	No	Yes	No	No	No	No	No	No	No	Female	26	No	0	1	0	0	0	0	0	0	0	0	0	0	0	0	0	0	0
47	Wave 1	Yes	Yes	University of Illinois College of Medicine	MD: Medicine - Rockford	Very good	0	15	5	Yes	Yes, more than one	No	Anytime less than or equal to one year ago	No	NA	Anytime less than or equal to one year ago	Yes	No	No	No	No	Yes	Yes	No	No	No	No	No	No	Female	25	No	1	0	0	0	0	0	0	0	0	0	0	0	0	0	0	1	0
48	Wave 1	Yes	Yes	UIC College of Dentistry	DMD: Dental Medicine	Very good	0	20	20	No	No	No	More than 2 years but less than 5 years ago	No	NA	Never	No	NA	No	No	No	Yes	Yes	No	No	No	Yes	No	No	Female	24	No	0	0	0	0	0	0	0	0	0	1	0	0	0	0	0	0	0
49	Wave 1	Yes	Yes	UIC College of Applied Health Sciences	MS: Occupational Therapy	Very good	0	5	2	Yes	Yes, only one	No	Anytime less than or equal to one year ago	No	NA	Anytime less than or equal to one year ago	Yes	No	No	No	No	No	NA	No	No	No	No	No	No	Female	24	No	1	0	0	0	0	0	0	0	0	0	0	0	0	0	0	0	0
50	Wave 1	Yes	Yes	UIC School of Public Health	MPH: Health Policy & Administration	Good	4	7	4	Yes	Yes, more than one	Yes	Anytime less than or equal to one year ago	No	NA	Anytime less than or equal to one year ago	No	NA	No	No	No	No	NA	No	No	No	Yes	No	No	Female	27	Mexican, Mexican American, Chicano/a	1	0	0	0	0	0	0	0	0	0	0	0	0	0	0	0	0
51	Wave 1	Yes	Yes	UIC College of Nursing	MS: Nursing - Urbana	Good	3	7	10	Yes	Yes, only one	I do not know	Five or more years ago	No	NA	More than 1 year but less than or equal to 2 years ago	No	NA	No	No	No	No	NA	No	No	No	No	No	No	Male	26	No	1	0	0	0	0	0	0	0	0	0	0	0	0	0	0	0	0
52	Wave 1	Yes	Yes	University of Illinois College of Medicine	MD: Medicine - Chicago	Excellent	0	0	0	Yes	Prefer not to answer	No	Anytime less than or equal to one year ago	No	NA	More than 1 year but less than or equal to 2 years ago	No	NA	No	No	No	No	NA	No	No	No	No	No	No	Male	24	No	1	0	0	0	0	0	0	0	0	0	0	0	0	0	0	0	0
53	Wave 1	Yes	Yes	University of Illinois College of Medicine	MD: Medicine - Chicago	Good	0	2	0	Yes	Yes, only one	No	Anytime less than or equal to one year ago	No	NA	More than 1 year but less than or equal to 2 years ago	Yes	No	No	No	No	Yes	No	No	No	No	No	No	No	Male	27	No	0	0	0	0	0	0	0	0	1	0	0	0	0	0	0	0	0
54	Wave 1	Yes	Yes	University of Illinois College of Medicine	MD: Medicine - Chicago	Very good	0	2	0	Yes	Yes, more than one	No	More than 1 year but less than or equal to 2 years ago	No	NA	More than 3 years but less than or equal to 4 years ago	No	NA	No	No	No	No	NA	No	No	No	No	No	No	Female	26	No	1	0	0	0	0	0	0	0	0	0	0	0	0	0	0	0	0
55	Wave 1	Yes	Yes	University of Illinois College of Medicine	MD: Medicine - Chicago	Excellent	0	1	0	Yes	Yes, only one	No	More than 1 year but less than or equal to 2 years ago	No	NA	Five or more years ago	No	NA	No	No	No	No	NA	No	No	No	No	No	No	Female	28	No	0	0	0	0	0	0	0	1	0	0	0	0	0	0	0	0	0
56	Wave 1	Yes	Yes	UIC College of Pharmacy	PharmD: Pharmacy - Chicago	Good	1	15	2	I do not know	Yes, only one	No	Anytime less than or equal to one year ago	No	NA	Anytime less than or equal to one year ago	Yes	No	No	No	No	Yes	No	No	No	No	No	No	No	Female	21	No	0	0	0	0	0	0	0	0	1	0	0	0	0	0	0	0	0
57	Wave 1	Yes	Yes	UIC College of Pharmacy	PharmD: Pharmacy - Chicago	Excellent	0	0	0	Yes	Yes, only one	No	More than 1 year but less than or equal to 2 years ago	No	NA	More than 1 year but less than or equal to 2 years ago	No	NA	No	No	No	No	NA	No	No	No	No	No	No	Female	31	No	0	1	0	0	0	0	0	0	0	0	0	0	0	0	0	0	0
58	Wave 1	Yes	Yes	UIC School of Public Health	MPH: Epidemiology	Very good	3	22	15	Yes	Yes, only one	No	Anytime less than or equal to one year ago	No	NA	Anytime less than or equal to one year ago	No	NA	No	No	No	No	NA	No	No	No	Yes	No	No	Female	24	No	1	0	0	0	0	0	0	0	0	0	0	0	0	0	0	0	0
59	Wave 1	Yes	Yes	University of Illinois College of Medicine	MD: Medicine - Rockford	Good	10	10	5	Yes	Yes, only one	No	Anytime less than or equal to one year ago	Told borderline high or prehypertensive	NA	Anytime less than or equal to one year ago	No	NA	No	No	No	Yes	Yes	No	No	No	No	No	No	Female	26	No	1	0	0	0	0	0	0	0	0	0	0	0	0	0	0	0	0
60	Wave 1	Yes	Yes	UIC College of Nursing	BSN: Nursing - Urbana	Good	14	7	14	Yes	I do not know	No	More than 1 year but less than or equal to 2 years ago	No	NA	Anytime less than or equal to one year ago	No	NA	No	No	No	No	NA	No	No	No	No	No	No	Female	20	No	1	0	0	0	0	0	0	0	0	0	0	0	0	0	0	0	0
61	Wave 1	Yes	Yes	University of Illinois College of Medicine	MD: Medicine - Peoria	Very good	15	30	20	Yes	Yes, more than one	I do not know	Anytime less than or equal to one year ago	No	NA	More than 1 year but less than or equal to 2 years ago	No	NA	No	No	No	No	NA	No	No	No	Yes	No	No	Female	26	Puerto Rican	0	0	0	0	0	0	0	0	0	0	0	0	0	0	0	0	0
62	Wave 1	Yes	Yes	University of Illinois College of Medicine	NA	Good	0	7	5	Yes	Yes, only one	No	Anytime less than or equal to one year ago	No	NA	More than 1 year but less than or equal to 2 years ago	No	NA	No	No	No	No	NA	No	No	No	No	No	No	Female	28	No	1	0	0	0	0	0	0	0	0	0	0	0	0	0	0	0	0
63	Wave 1	Yes	Yes	Jane Addams College of Social Work	MSW: Social Work - UIC	Very good	0	10	5	Yes	No	No	Anytime less than or equal to one year ago	No	NA	I do not know	No	NA	No	No	No	No	NA	No	No	No	Yes	No	No	Female	30	No	1	0	0	0	0	0	0	0	0	0	0	0	0	0	0	0	0
64	Wave 1	Yes	Yes	Jane Addams College of Social Work	MSW: Social Work - UIC	Good	15	10	10	Yes	Yes, more than one	No	More than 1 year but less than or equal to 2 years ago	No	NA	Anytime less than or equal to one year ago	No	NA	No	No	No	No	NA	No	No	No	Yes	No	No	Female	27	No	1	0	0	0	0	0	0	0	0	0	0	0	0	0	0	0	0
65	Wave 1	Yes	Yes	UIC College of Nursing	DNP: Nursing Practice -Chicago	Good	1	10	0	Yes	Yes, more than one	No	Anytime less than or equal to one year ago	No	NA	Anytime less than or equal to one year ago	No	NA	No	No	No	Yes	Yes	No	No	No	Prefer not to answer	No	No	Female	36	No	1	0	0	0	0	0	0	0	0	0	0	0	0	0	0	0	0
66	Wave 1	Yes	Yes	Jane Addams College of Social Work	MSW: Social Work - UIC	Good	7	27	2	Yes	Yes, only one	No	More than 1 year but less than or equal to 2 years ago	No	NA	More than 1 year but less than or equal to 2 years ago	No	NA	No	No	No	Yes	Yes	No	No	No	Yes	No	No	Female	32	No	0	0	0	0	0	0	0	0	0	1	0	0	0	0	0	0	0
67	Wave 1	Yes	Yes	University of Illinois College of Medicine	MD: Medicine - Chicago	Good	0	5	0	Yes	No	No	More than 1 year but less than or equal to 2 years ago	No	NA	More than 1 year but less than or equal to 2 years ago	No	NA	No	No	No	No	NA	No	No	No	No	No	No	Female	23	No	0	0	0	1	0	0	0	0	0	0	0	0	0	0	0	0	0
68	Wave 1	Yes	Yes	UIC College of Nursing	MS: Nursing - Chicago	Very good	0	4	5	Yes	Yes, more than one	No	Anytime less than or equal to one year ago	No	NA	Anytime less than or equal to one year ago	No	NA	No	No	No	No	NA	No	No	No	Yes	No	No	Female	30	No	1	0	0	0	0	0	0	0	0	0	0	0	0	0	0	0	0
69	Wave 1	Yes	Yes	University of Illinois College of Medicine	MD: Medicine - Chicago	Good	2	5	1	Yes	No	No	I do not know	No	NA	More than 1 year but less than or equal to 2 years ago	Yes	No	No	No	No	Yes	No	No	No	No	No	No	No	Male	NA	No	0	0	0	0	0	0	0	0	0	1	0	0	0	0	0	0	0
70	Wave 1	Yes	Yes	University of Illinois College of Medicine	MD: Medicine - Chicago	Very good	0	29	8	Yes	Yes, more than one	No	Anytime less than or equal to one year ago	No	NA	More than 1 year but less than or equal to 2 years ago	No	NA	No	No	No	Yes	No	No	No	No	No	No	No	Male	27	Mexican, Mexican American, Chicano/a	0	0	0	0	0	0	0	0	0	0	0	0	0	0	0	0	0
71	Wave 1	Yes	Yes	UIC College of Applied Health Sciences	DPT: Physical Therapy	Good	0	5	0	Yes	Yes, more than one	No	More than 1 year but less than or equal to 2 years ago	No	NA	Anytime less than or equal to one year ago	No	NA	No	No	No	No	NA	No	No	No	No	No	No	Female	25	Mexican, Mexican American, Chicano/a	1	0	0	0	0	0	0	0	0	0	0	0	0	0	0	0	0
72	Wave 1	Yes	Yes	Jane Addams College of Social Work	MSW: Social Work - UIC	Very good	0	18	8	No	No	No	More than 1 year but less than or equal to 2 years ago	No	NA	I do not know	No	NA	No	No	No	No	NA	No	No	No	Yes	No	No	Female	24	Mexican, Mexican American, Chicano/a	0	0	0	0	0	0	0	0	0	0	0	0	0	0	0	0	0
73	Wave 1	Yes	Yes	UIC College of Applied Health Sciences	DPT: Physical Therapy	Very good	0	15	15	Yes	Yes, more than one	No	Anytime less than or equal to one year ago	No	NA	Anytime less than or equal to one year ago	No	NA	No	No	No	No	NA	No	No	No	No	No	No	Female	22	No	1	0	0	0	0	0	0	0	0	0	0	0	0	0	0	0	0
74	Wave 1	Yes	Yes	UIC College of Nursing	DNP: Nursing Practice - Springfield	Good	7	4	2	Yes	Yes, only one	No	Anytime less than or equal to one year ago	No	NA	Never	No	NA	No	No	No	No	NA	No	No	No	No	No	No	Female	33	No	1	0	0	0	0	0	0	0	0	0	0	0	0	0	0	0	0
75	Wave 1	Yes	Yes	UIC School of Public Health	MPH: Health Policy & Administration	Fair	3	5	10	Yes	No	No	Anytime less than or equal to one year ago	Yes	NA	Anytime less than or equal to one year ago	Yes	No	No	No	No	Yes	I do not know	No	No	No	Prefer not to answer	No	No	Female	45	No	0	1	0	0	0	0	0	0	0	0	0	0	0	0	0	0	0
76	Wave 1	Yes	Yes	Jane Addams College of Social Work	MSW: Social Work - UIC	Very good	2	15	9	Yes	No	Yes	More than 2 years but less than 5 years ago	Yes	NA	I do not know	No	NA	No	No	No	No	NA	No	No	No	No	No	No	Female	27	No	1	0	0	0	0	0	0	0	0	0	0	0	0	0	0	0	0
77	Wave 1	Yes	Yes	University of Illinois College of Medicine	MD: Medicine - Rockford	Good	0	2	1	Yes	Yes, only one	Prefer not to answer	More than 2 years but less than 5 years ago	No	NA	Never	No	NA	No	No	No	Yes	Yes	No	No	No	No	No	No	Female	25	No	1	0	0	0	0	0	0	0	0	0	0	0	0	0	0	0	0
78	Wave 1	Yes	Yes	UIC College of Pharmacy	PharmD: Pharmacy - Chicago	Very good	6	20	2	Yes	Yes, more than one	No	Anytime less than or equal to one year ago	Told borderline high or prehypertensive	NA	Anytime less than or equal to one year ago	No	NA	No	No	No	No	NA	No	No	No	No	No	No	Female	25	No	0	0	0	0	0	0	0	0	0	1	0	0	0	0	0	0	0
79	Wave 1	Yes	Yes	UIC College of Pharmacy	PharmD: Pharmacy - Rockford	Very good	1	3	0	Yes	Yes, only one	No	Anytime less than or equal to one year ago	No	NA	Never	No	NA	No	No	No	No	NA	No	No	No	No	No	No	Female	23	No	0	0	0	1	0	0	0	0	0	0	0	0	0	0	0	0	0
80	Wave 1	Yes	Yes	UIC College of Pharmacy	PharmD: Pharmacy - Rockford	Very good	0	0	0	Prefer not to answer	Prefer not to answer	Prefer not to answer	Prefer not to answer	No	NA	Anytime less than or equal to one year ago	No	NA	No	No	No	No	NA	Prefer not to answer	Prefer not to answer	No	No	No	No	Male	28	No	1	0	0	0	0	0	0	0	0	0	0	0	0	0	0	0	0
81	Wave 1	Yes	Yes	UIC College of Applied Health Sciences	BS: Health Information Management	Good	2	4	0	Yes	Yes, only one	No	More than 2 years but less than 5 years ago	Yes	NA	I do not know	No	NA	No	No	No	No	NA	No	No	No	No	No	No	Male	22	Mexican, Mexican American, Chicano/a	0	0	0	0	0	0	0	0	0	0	0	0	0	1	0	0	0
82	Wave 1	Yes	Yes	Jane Addams College of Social Work	MSW: Social Work - UIC	Good	0	20	25	Yes	Yes, only one	No	Anytime less than or equal to one year ago	No	NA	Anytime less than or equal to one year ago	No	NA	No	No	No	No	NA	No	No	No	Yes	No	No	Female	32	No	1	0	0	0	0	0	0	0	0	0	0	0	0	0	0	0	0
83	Wave 1	Yes	Yes	UIC College of Applied Health Sciences	MS: Occupational Therapy	Very good	0	5	0	Yes	No	No	Anytime less than or equal to one year ago	No	NA	Never	No	NA	No	No	No	I do not know	NA	No	No	No	I do not know	No	No	Female	28	No	1	0	0	0	0	0	0	0	0	0	0	0	0	0	0	0	0
84	Wave 1	Yes	Yes	University of Illinois College of Medicine	MD: Medicine - Peoria	Very good	1	3	0	Yes	No	Yes	Anytime less than or equal to one year ago	No	NA	Never	No	NA	No	No	No	No	NA	No	No	No	Yes	No	No	Female	24	No	0	0	0	1	0	0	0	0	0	0	0	0	0	0	0	0	0
85	Wave 1	Yes	Yes	UIC College of Pharmacy	PharmD: Pharmacy - Chicago	Fair	5	15	10	Yes	Yes, more than one	No	Anytime less than or equal to one year ago	Told borderline high or prehypertensive	NA	Never	No	NA	No	No	No	Yes	Yes	No	No	No	Yes	No	Yes	Male	24	No	1	0	0	0	0	0	0	0	0	0	0	0	0	0	0	0	0
86	Wave 1	Yes	Yes	UIC College of Pharmacy	PharmD: Pharmacy - Rockford	Very good	0	0	0	Yes	No	No	More than 1 year but less than or equal to 2 years ago	No	NA	Never	No	NA	No	No	No	No	NA	No	No	No	No	No	No	Male	25	No	1	0	0	0	0	0	0	0	0	0	0	0	0	0	0	0	0
87	Wave 1	Yes	Yes	UIC College of Nursing	DNP: Nursing Practice - Peoria	Very good	21	5	10	Yes	Yes, more than one	No	Anytime less than or equal to one year ago	No	NA	I do not know	No	NA	No	No	No	No	NA	No	No	No	No	No	No	Female	28	No	1	0	0	0	0	0	0	0	0	0	0	0	0	0	0	0	0
88	Wave 1	Yes	Yes	UIC College of Nursing	MS: Nursing - Chicago	Very good	1	9	4	Yes	Yes, only one	No	Anytime less than or equal to one year ago	No	NA	More than 1 year but less than or equal to 2 years ago	No	NA	No	No	No	No	NA	No	No	No	No	No	No	Female	23	No	1	0	0	0	0	0	0	0	0	0	0	0	0	0	0	0	0
89	Wave 1	Yes	Yes	UIC School of Public Health	MPH: Community Health Sciences (Online)	Very good	4	6	3	Yes	No	No	Anytime less than or equal to one year ago	No	NA	More than 2 years but less than or equal to 3 years ago	No	NA	No	No	No	Yes	Yes	No	No	No	No	No	No	Male	25	No	1	0	0	0	0	0	0	0	0	0	0	0	0	0	0	0	0
90	Wave 1	Yes	Yes	University of Illinois College of Medicine	MD: Medicine - Rockford	Very good	0	0	0	Yes	Yes, only one	No	Anytime less than or equal to one year ago	No	NA	Never	No	NA	No	No	No	No	NA	No	No	No	No	No	No	Female	26	No	1	0	0	0	0	0	0	0	0	0	0	0	0	0	0	0	0
91	Wave 1	Yes	Yes	UIC College of Applied Health Sciences	MS: Nutrition	Very good	0	15	10	Yes	Yes, only one	No	More than 2 years but less than 5 years ago	No	NA	More than 2 years but less than or equal to 3 years ago	No	NA	No	No	No	No	NA	No	No	No	No	No	No	Female	32	No	1	0	0	0	0	0	0	0	0	0	0	0	0	0	0	0	0
92	Wave 1	Yes	Yes	UIC College of Applied Health Sciences	MS: Occupational Therapy	Excellent	0	2	0	Yes	Yes, more than one	No	Anytime less than or equal to one year ago	No	NA	Anytime less than or equal to one year ago	No	NA	No	No	No	No	NA	No	No	No	No	No	No	Female	23	No	1	0	0	0	0	0	0	0	0	0	0	0	0	0	0	0	0
93	Wave 1	Yes	Yes	UIC College of Dentistry	DMD: Dental Medicine	Very good	0	2	2	Yes	Yes, more than one	No	More than 1 year but less than or equal to 2 years ago	No	NA	Never	No	NA	No	No	No	Yes	Yes	No	No	No	No	No	No	Female	24	No	1	0	0	0	0	0	0	0	0	0	0	0	0	0	0	0	0
94	Wave 1	Yes	Yes	UIC College of Pharmacy	PharmD: Pharmacy - Rockford	Excellent	1	0	1	Yes	I do not know	I do not know	Five or more years ago	Yes	NA	I do not know	I do not know	NA	No	No	No	Yes	No	No	No	No	No	No	No	Male	27	No	0	0	0	0	0	0	0	0	0	1	0	0	0	0	0	0	0
95	Wave 1	Yes	Yes	UIC College of Nursing	BSN: Nursing - Chicago	Very good	0	5	2	I do not know	I do not know	Yes	Anytime less than or equal to one year ago	No	NA	Never	No	NA	No	No	No	No	NA	No	No	No	No	No	No	Male	21	No	0	1	0	0	0	0	0	0	0	0	0	0	0	0	0	0	0
96	Wave 1	Yes	Yes	UIC College of Nursing	BSN: Nursing - Urbana	Very good	0	5	0	Yes	No	No	More than 2 years but less than 5 years ago	No	NA	Never	No	NA	No	No	No	No	NA	No	No	No	No	No	No	Female	20	No	1	0	0	0	0	0	0	0	0	0	0	0	0	0	0	0	0
97	Wave 1	Yes	Yes	UIC College of Nursing	DNP: Nursing Practice -Chicago	Very good	0	1	0	Yes	Yes, only one	No	Anytime less than or equal to one year ago	No	NA	More than 1 year but less than or equal to 2 years ago	No	NA	No	No	No	No	NA	No	No	No	No	No	No	Female	31	No	1	0	0	0	0	0	0	0	0	0	0	0	0	0	0	0	0
98	Wave 1	Yes	Yes	UIC College of Nursing	MS: Nursing - Chicago	Very good	0	7	5	Yes	No	No	More than 1 year but less than or equal to 2 years ago	No	NA	Never	No	NA	No	No	No	Yes	Yes	No	No	No	No	No	No	Female	30	No	1	0	0	0	0	0	0	0	0	0	0	0	0	0	0	0	0
99	Wave 1	Yes	Yes	UIC College of Nursing	BSN: Nursing - Urbana	Very good	1	12	7	Yes	No	No	Anytime less than or equal to one year ago	Told borderline high or prehypertensive	NA	More than 2 years but less than or equal to 3 years ago	Yes	No	No	No	No	Yes	No	No	No	No	No	No	No	Male	22	No	0	0	0	0	0	1	0	0	0	1	0	0	0	1	0	0	0
100	Wave 1	Yes	Yes	Jane Addams College of Social Work	MSW: Social Work - UIC	Excellent	0	2	0	Yes	Yes, more than one	No	More than 1 year but less than or equal to 2 years ago	No	NA	Never	No	NA	No	No	No	No	NA	No	No	No	No	No	No	Male	23	Mexican, Mexican American, Chicano/a	0	0	0	0	0	0	0	0	0	0	0	0	0	0	0	0	0
101	Wave 1	Yes	Yes	University of Illinois College of Medicine	MD: Medicine - Chicago	Excellent	0	0	0	Yes	No	No	Prefer not to answer	No	NA	Prefer not to answer	No	NA	No	No	No	No	NA	No	No	No	No	No	No	Male	27	Mexican, Mexican American, Chicano/a	0	0	0	0	0	0	0	0	0	0	0	0	0	0	0	0	0
102	Wave 1	Yes	Yes	UIC College of Nursing	DNP: Nursing Practice -Chicago	Very good	4	8	6	Yes	Yes, more than one	No	Anytime less than or equal to one year ago	No	NA	Anytime less than or equal to one year ago	Yes	Yes	No	Yes	No	Yes	Yes	No	No	No	No	No	No	Female	30	No	1	0	0	0	0	0	0	0	0	0	0	0	0	0	0	0	0
103	Wave 1	Yes	Yes	UIC College of Applied Health Sciences	MS: Occupational Therapy	Good	0	20	10	Yes	No	No	Anytime less than or equal to one year ago	No	NA	I do not know	No	NA	No	No	No	No	NA	No	No	No	No	No	No	Female	25	No	0	0	0	0	0	0	0	1	0	0	0	0	0	0	0	0	0
104	Wave 1	Yes	Yes	UIC College of Nursing	BSN: Nursing - Urbana	Excellent	0	1	0	Yes	Yes, only one	No	More than 1 year but less than or equal to 2 years ago	No	NA	I do not know	No	NA	No	No	No	No	NA	No	No	No	No	No	No	Female	19	No	1	0	0	0	0	0	0	0	0	0	0	0	0	0	0	0	0
105	Wave 1	Yes	Yes	University of Illinois College of Medicine	MD: Medicine - Peoria	Very good	2	0	1	Yes	Yes, only one	No	Anytime less than or equal to one year ago	Yes	NA	Never	No	NA	No	No	No	No	NA	No	No	No	No	No	No	Female	25	No	1	0	0	0	0	0	0	0	0	0	0	0	0	0	0	0	0
106	Wave 1	Yes	Yes	UIC College of Pharmacy	PharmD: Pharmacy - Rockford	Good	0	15	20	Yes	Yes, only one	No	More than 1 year but less than or equal to 2 years ago	No	NA	More than 4 years but less than 5 years ago	No	NA	No	No	No	No	NA	No	No	No	Yes	No	No	Female	23	No	1	0	0	0	0	0	0	0	0	0	0	0	0	0	0	0	0
107	Wave 1	Yes	Yes	Jane Addams College of Social Work	MSW: Social Work - UIC	Very good	1	5	10	Yes	Yes, only one	Yes	Anytime less than or equal to one year ago	No	NA	Anytime less than or equal to one year ago	No	NA	No	No	No	No	NA	No	No	No	No	No	No	Female	25	Another Hispanic, Latino/a, or Spanish origin	0	0	0	0	0	1	0	0	0	0	0	0	0	0	0	0	0
108	Wave 1	Yes	Yes	UIC College of Applied Health Sciences	DPT: Physical Therapy	Excellent	0	3	0	Yes	No	No	Five or more years ago	No	NA	Never	No	NA	No	No	No	No	NA	No	No	No	No	No	No	Female	23	No	1	0	0	0	0	0	0	0	0	0	0	0	0	0	0	0	0
109	Wave 1	Yes	Yes	UIC College of Applied Health Sciences	MS: Nutrition	Very good	0	7	3	Yes	Yes, more than one	Yes	Anytime less than or equal to one year ago	No	NA	Anytime less than or equal to one year ago	No	NA	No	No	No	No	NA	No	No	No	Yes	No	No	Female	29	No	0	0	0	0	0	1	0	0	0	0	0	0	0	0	0	0	0
110	Wave 1	Yes	Yes	University of Illinois College of Medicine	MD: Medicine - Rockford	Fair	4	28	5	Yes	Yes, only one	No	More than 2 years but less than 5 years ago	I do not know	NA	Never	No	NA	No	No	No	No	NA	No	No	No	Yes	No	No	Male	24	No	1	0	0	0	0	0	0	0	0	0	0	0	0	0	0	0	0
111	Wave 1	Yes	Yes	UIC College of Nursing	MS: Nursing - Chicago	Excellent	2	5	2	Yes	Yes, only one	Yes	More than 2 years but less than 5 years ago	No	NA	Anytime less than or equal to one year ago	No	NA	No	No	No	No	NA	No	No	No	No	No	No	Female	28	No	0	1	0	0	0	0	0	0	0	0	0	0	0	0	0	0	0
112	Wave 1	Yes	Yes	UIC College of Pharmacy	PharmD: Pharmacy - Chicago	Very good	0	2	1	Yes	Yes, only one	No	More than 1 year but less than or equal to 2 years ago	Yes	NA	Never	No	NA	No	No	No	No	NA	No	No	No	No	No	No	Female	29	No	0	0	0	0	0	0	0	0	0	0	0	0	0	0	0	0	0
113	Wave 1	Yes	Yes	UIC College of Nursing	DNP: Nursing Practice -Chicago	Very good	0	0	0	Yes	No	No	More than 2 years but less than 5 years ago	No	NA	More than 3 years but less than or equal to 4 years ago	No	NA	No	No	No	No	NA	No	No	No	No	No	No	Female	NA	No	0	0	0	0	1	0	0	0	0	0	0	0	0	0	0	0	0
114	Wave 1	Yes	Yes	UIC School of Public Health	MPH: Community Health Sciences	Excellent	0	0	0	Yes	No	No	Anytime less than or equal to one year ago	No	NA	More than 2 years but less than or equal to 3 years ago	No	NA	No	No	No	Yes	No	No	No	No	No	No	No	Female	23	No	1	0	0	0	0	0	0	0	0	0	0	0	0	0	0	0	0
115	Wave 1	Yes	Yes	UIC College of Nursing	BSN: Nursing - Chicago	Good	3	4	2	Yes	No	No	More than 2 years but less than 5 years ago	No	NA	Never	No	NA	No	No	No	No	NA	No	No	No	Yes	No	No	Female	22	No	1	0	0	0	0	0	0	0	0	0	0	0	0	0	0	0	0
116	Wave 1	Yes	Yes	University of Illinois College of Medicine	MD: Medicine - Chicago	Very good	0	5	0	Yes	No	No	More than 1 year but less than or equal to 2 years ago	No	NA	More than 2 years but less than or equal to 3 years ago	No	NA	No	No	No	No	NA	No	No	No	No	No	No	Female	24	No	0	1	0	0	0	0	0	0	0	0	0	0	0	0	0	0	0
117	Wave 1	Yes	Yes	UIC School of Public Health	MPH: Epidemiology	Very good	0	10	5	Yes	No	No	More than 2 years but less than 5 years ago	No	NA	Anytime less than or equal to one year ago	No	NA	No	No	No	No	NA	No	No	No	Yes	No	No	Female	23	No	1	0	0	0	0	0	0	0	0	0	0	0	0	0	0	0	0
118	Wave 1	Yes	Yes	UIC College of Pharmacy	PharmD: Pharmacy - Rockford	Excellent	0	25	28	I do not know	No	No	More than 1 year but less than or equal to 2 years ago	No	NA	Never	No	NA	No	No	No	No	NA	No	No	No	I do not know	No	No	Female	24	No	0	0	0	0	0	1	0	0	0	0	0	0	0	0	0	0	0
119	Wave 1	Yes	Yes	UIC College of Pharmacy	PharmD: Pharmacy - Chicago	Excellent	0	2	2	Yes	Yes, only one	No	More than 1 year but less than or equal to 2 years ago	No	NA	More than 1 year but less than or equal to 2 years ago	No	NA	No	No	No	No	NA	No	No	No	No	No	No	Female	NA	No	1	0	0	0	0	0	0	0	0	0	0	0	0	0	0	0	0
120	Wave 1	Yes	Yes	UIC College of Pharmacy	PharmD: Pharmacy - Chicago	Very good	0	2	0	Yes	Yes, only one	No	Anytime less than or equal to one year ago	No	NA	More than 1 year but less than or equal to 2 years ago	No	NA	No	No	No	No	NA	No	No	No	No	No	No	Female	24	No	0	0	0	0	0	0	0	1	0	0	0	0	0	0	0	0	0
121	Wave 1	Yes	Yes	UIC College of Pharmacy	PharmD: Pharmacy - Chicago	Very good	5	15	2	Yes	Yes, only one	No	Anytime less than or equal to one year ago	No	NA	More than 1 year but less than or equal to 2 years ago	No	NA	No	No	No	No	NA	No	No	No	I do not know	No	No	Female	22	No	0	0	0	0	0	0	0	0	1	0	0	0	0	0	0	0	0
122	Wave 1	Yes	Yes	UIC College of Pharmacy	PharmD: Pharmacy - Chicago	Very good	0	0	0	Yes	Yes, only one	I do not know	More than 1 year but less than or equal to 2 years ago	Told borderline high or prehypertensive	NA	More than 1 year but less than or equal to 2 years ago	No	NA	Yes	No	No	No	NA	Yes	No	No	No	No	No	Male	23	No	1	0	0	0	0	0	0	0	0	0	0	0	0	0	0	0	0
123	Wave 1	Yes	Yes	UIC College of Nursing	DNP: Nursing Practice -Chicago	Good	0	30	10	Yes	Yes, more than one	No	Anytime less than or equal to one year ago	No	NA	Anytime less than or equal to one year ago	No	NA	No	No	No	No	NA	No	No	No	Yes	No	No	Female	31	Mexican, Mexican American, Chicano/a	0	0	0	0	0	0	0	0	0	0	0	0	0	0	0	0	0
124	Wave 1	Yes	Yes	University of Illinois College of Medicine	MD: Medicine - Peoria	Good	0	5	0	Yes	No	No	Five or more years ago	No	NA	Never	No	NA	No	No	No	No	NA	No	No	No	No	No	No	Female	23	No	1	0	0	0	0	0	0	0	0	0	0	0	0	0	0	0	0
125	Wave 1	Yes	Yes	Jane Addams College of Social Work	MSW: Social Work - UIC	Very good	0	5	5	Yes	Yes, only one	No	Anytime less than or equal to one year ago	No	NA	More than 2 years but less than or equal to 3 years ago	Yes	No	No	No	No	No	NA	No	No	No	Yes	No	No	Female	36	No	1	0	0	0	0	0	0	0	0	0	0	0	0	0	0	0	0
126	Wave 1	Yes	Yes	UIC College of Applied Health Sciences	DPT: Physical Therapy	Very good	1	1	1	Yes	Yes, only one	No	Anytime less than or equal to one year ago	No	NA	Anytime less than or equal to one year ago	No	NA	No	No	No	No	NA	No	No	No	I do not know	No	No	Female	23	No	1	0	0	0	0	0	0	0	0	0	0	0	0	0	0	0	0
127	Wave 1	Yes	Yes	UIC School of Public Health	MPH: Community Health Sciences	Good	3	20	20	Yes	Yes, more than one	Yes	Anytime less than or equal to one year ago	No	NA	More than 1 year but less than or equal to 2 years ago	No	NA	No	No	No	Yes	I do not know	No	No	No	Yes	No	No	Female	28	No	1	0	0	0	0	0	0	0	0	0	0	0	0	0	0	0	0
128	Wave 1	Yes	Yes	University of Illinois College of Medicine	MD: Medicine - Peoria	Very good	0	10	0	Yes	Yes, only one	No	More than 2 years but less than 5 years ago	No	NA	More than 2 years but less than or equal to 3 years ago	No	NA	No	No	No	No	NA	No	No	No	No	No	No	Male	26	No	1	0	0	0	0	0	0	0	0	0	0	0	0	0	0	0	0
129	Wave 1	Yes	Yes	University of Illinois College of Medicine	MD: Medicine - Chicago	Excellent	1	2	0	Yes	Yes, only one	No	Anytime less than or equal to one year ago	No	NA	More than 4 years but less than 5 years ago	No	NA	No	No	No	No	NA	No	No	No	No	Yes	No	Female	27	No	1	0	0	0	0	0	0	0	0	0	0	0	0	0	0	0	0
130	Wave 1	Yes	Yes	UIC College of Applied Health Sciences	DPT: Physical Therapy	Very good	1	1	1	Yes	Yes, more than one	No	Anytime less than or equal to one year ago	No	NA	Never	No	NA	No	No	No	Yes	Yes	No	No	No	No	No	No	Female	23	No	1	0	0	0	0	0	0	0	0	0	0	0	0	0	0	0	0
131	Wave 1	Yes	Yes	UIC College of Dentistry	DMD: Dental Medicine	Very good	1	3	0	Yes	Yes, more than one	No	Anytime less than or equal to one year ago	No	NA	Anytime less than or equal to one year ago	No	NA	No	No	No	No	NA	No	No	No	No	No	No	Female	31	No	0	1	0	0	0	0	0	0	0	0	0	0	0	0	0	0	0
132	Wave 1	Yes	Yes	UIC College of Pharmacy	PharmD: Pharmacy - Chicago	Very good	2	4	4	Yes	No	No	Five or more years ago	No	NA	Never	No	NA	No	No	No	No	NA	No	No	No	Yes	No	No	Female	23	Mexican, Mexican American, Chicano/a	0	0	0	0	0	0	0	0	0	0	0	0	0	0	0	0	0
133	Wave 1	Yes	Yes	University of Illinois College of Medicine	MD: Medicine - Chicago	Very good	0	2	1	Yes	No	No	More than 1 year but less than or equal to 2 years ago	No	NA	Never	No	NA	No	No	No	No	NA	No	No	No	No	No	No	Male	28	No	1	0	0	0	0	0	0	0	0	0	0	0	0	0	0	0	0
134	Wave 1	Yes	Yes	UIC School of Public Health	MPH: Community Health Sciences	Good	4	4	5	Yes	No	Yes	More than 1 year but less than or equal to 2 years ago	Told borderline high or prehypertensive	NA	Never	No	NA	No	No	No	No	NA	No	No	No	No	No	No	Female	23	Mexican, Mexican American, Chicano/a	0	0	0	0	0	0	0	0	0	0	0	0	0	0	0	0	0
135	Wave 1	Yes	Yes	UIC College of Applied Health Sciences	DPT: Physical Therapy	Excellent	0	5	2	Yes	No	No	Five or more years ago	No	NA	Never	No	NA	No	No	No	No	NA	No	No	No	No	No	No	Male	25	No	1	0	0	0	0	0	0	0	0	0	0	0	0	0	0	0	0
136	Wave 1	Yes	Yes	University of Illinois College of Medicine	MD: Medicine - Chicago	Very good	3	5	2	Yes	Yes, more than one	No	Anytime less than or equal to one year ago	No	NA	Never	No	NA	No	No	No	Yes	Yes	No	No	No	Yes	No	No	Female	29	Another Hispanic, Latino/a, or Spanish origin	0	0	0	0	0	0	0	0	0	0	0	0	0	0	0	0	0
137	Wave 1	Yes	Yes	UIC College of Nursing	MS: Nursing - Chicago	Very good	5	10	10	Yes	Yes, more than one	No	Anytime less than or equal to one year ago	No	NA	Never	No	NA	No	No	No	Yes	No	No	No	No	Yes	No	No	Female	22	No	1	0	0	0	0	0	0	0	0	0	0	0	0	0	0	0	0
138	Wave 1	Yes	Yes	University of Illinois College of Medicine	MD: Medicine - Chicago	Very good	2	20	10	Yes	Yes, more than one	No	Anytime less than or equal to one year ago	No	NA	Anytime less than or equal to one year ago	Yes	No	No	No	No	Yes	I do not know	No	No	No	Yes	No	No	Female	23	No	0	1	0	0	0	0	0	0	0	0	0	0	0	0	0	0	0
139	Wave 1	Yes	Yes	UIC College of Nursing	MS: Nursing - Chicago	Very good	1	0	1	Yes	No	No	More than 2 years but less than 5 years ago	Yes	NA	More than 1 year but less than or equal to 2 years ago	No	NA	No	No	No	No	NA	No	No	No	No	No	No	Female	33	No	1	0	0	0	0	0	0	0	0	0	0	0	0	0	0	0	0
140	Wave 1	Yes	Yes	UIC College of Nursing	DNP: Nursing Practice -Chicago	Good	3	15	15	Yes	Yes, more than one	Yes	Anytime less than or equal to one year ago	No	NA	Anytime less than or equal to one year ago	Yes	No	No	No	No	No	NA	No	No	No	Yes	No	No	Female	29	No	1	0	0	0	0	0	0	0	0	0	0	0	0	0	0	0	0
141	Wave 1	Yes	Yes	UIC College of Nursing	DNP: Nursing Practice - Rockford	Fair	0	3	0	Yes	Yes, only one	No	More than 1 year but less than or equal to 2 years ago	No	NA	I do not know	No	NA	No	No	No	No	NA	No	No	No	No	No	No	Female	37	No	1	0	0	0	0	0	0	0	0	0	0	0	0	0	0	0	0
142	Wave 1	Yes	Yes	University of Illinois College of Medicine	MD: Medicine - Peoria	Good	5	30	15	Yes	No	No	Prefer not to answer	Prefer not to answer	NA	Prefer not to answer	Prefer not to answer	NA	Prefer not to answer	Prefer not to answer	Prefer not to answer	Prefer not to answer	NA	Prefer not to answer	Prefer not to answer	Prefer not to answer	Prefer not to answer	Prefer not to answer	Prefer not to answer	Prefer not to answer	NA	Prefer not to answer	0	0	0	0	0	0	0	0	0	0	0	0	0	0	0	0	0
143	Wave 1	Yes	Yes	UIC College of Applied Health Sciences	MS: Occupational Therapy	Good	0	24	0	Yes	Yes, only one	Yes	I do not know	No	NA	I do not know	No	NA	No	No	No	No	NA	No	No	No	No	No	No	Female	25	No	0	0	0	1	0	0	0	0	0	0	0	0	0	0	0	0	0
144	Wave 1	Yes	Yes	University of Illinois College of Medicine	MD: Medicine - Rockford	Good	5	20	5	Yes	Yes, only one	No	More than 1 year but less than or equal to 2 years ago	No	NA	Never	No	NA	No	No	No	Yes	Yes	No	No	No	Yes	I do not know	No	Male	24	No	1	0	0	0	0	0	0	0	0	0	0	0	0	0	0	0	0
145	Wave 1	Yes	Yes	University of Illinois College of Medicine	MD: Medicine - Chicago	Very good	0	3	0	Yes	No	No	Anytime less than or equal to one year ago	No	NA	I do not know	No	NA	No	No	No	Yes	No	No	No	No	No	No	No	Male	29	No	0	0	0	0	0	0	0	1	0	0	0	0	0	0	0	0	0
146	Wave 1	Yes	Yes	UIC College of Nursing	DNP: Nursing Practice -Chicago	Good	30	30	8	Yes	Yes, only one	Yes	Anytime less than or equal to one year ago	Told borderline high or prehypertensive	NA	Anytime less than or equal to one year ago	No	NA	No	No	No	No	NA	No	No	No	Yes	Yes	No	Male	48	No	0	0	0	0	0	0	0	0	0	0	0	0	0	0	0	0	0
147	Wave 1	Yes	Yes	UIC College of Nursing	BSN: Registered Nurse to Bachelor of Nursing - Chicago	Very good	0	8	0	Yes	No	No	Five or more years ago	No	NA	Five or more years ago	No	NA	No	No	No	No	NA	No	No	No	No	No	No	Female	52	No	1	0	0	0	0	0	0	0	0	0	0	0	0	0	0	0	0
148	Wave 1	Yes	Yes	UIC College of Applied Health Sciences	BS: Health Information Management (Online)	Fair	2	30	15	Yes	Yes, more than one	Yes	More than 2 years but less than 5 years ago	No	NA	Never	No	NA	No	No	No	No	NA	No	No	No	Yes	No	No	Female	22	Mexican, Mexican American, Chicano/a	1	0	0	0	0	0	0	0	0	0	0	0	0	0	0	0	0
149	Wave 1	Yes	Yes	UIC College of Nursing	DNP: Nursing Practice -Chicago	Very good	6	25	6	Yes	Yes, only one	No	Anytime less than or equal to one year ago	No	NA	More than 1 year but less than or equal to 2 years ago	No	NA	No	No	No	No	NA	No	No	No	No	No	No	Female	24	No	0	0	0	1	0	0	0	0	0	0	0	0	0	0	0	0	0
150	Wave 1	Yes	Yes	Jane Addams College of Social Work	MSW: Social Work - UIC	Very good	2	1	15	Yes	Yes, only one	No	Anytime less than or equal to one year ago	No	NA	Never	No	NA	No	No	No	No	NA	No	No	No	No	No	No	Male	28	No	1	0	0	0	0	0	0	0	0	0	0	0	0	0	0	0	0
151	Wave 1	Yes	Yes	University of Illinois College of Medicine	MD: Medicine - Chicago	Good	5	15	3	Yes	Yes, only one	No	More than 2 years but less than 5 years ago	No	NA	Never	No	NA	No	No	No	No	NA	No	No	No	No	No	No	Female	23	No	0	0	0	0	0	0	0	0	0	0	0	0	0	0	0	0	0
152	Wave 1	Yes	Yes	UIC College of Nursing	DNP: Nursing Practice -Chicago	Good	15	15	20	Yes	Yes, more than one	Yes	Anytime less than or equal to one year ago	Yes	NA	Anytime less than or equal to one year ago	Yes	No	No	No	No	No	NA	No	No	No	Yes	Yes	No	Female	50	No	0	1	0	0	0	0	0	0	0	0	0	0	0	0	0	0	0
153	Wave 1	Yes	Yes	UIC College of Pharmacy	PharmD: Pharmacy - Chicago	Good	2	0	3	Yes	Yes, more than one	No	Anytime less than or equal to one year ago	No	NA	Anytime less than or equal to one year ago	No	NA	No	No	No	Yes	No	No	No	No	No	No	No	Male	27	No	0	0	0	0	0	0	0	0	0	0	0	0	0	0	0	0	0
154	Wave 1	Yes	Yes	UIC College of Nursing	DNP: Nursing Practice - Peoria	Very good	3	5	1	Yes	No	No	More than 1 year but less than or equal to 2 years ago	No	NA	Never	No	NA	Yes	Yes	Yes	Yes	No	No	No	Yes	I do not know	No	No	Male	NA	No	1	0	0	0	0	0	0	0	0	0	0	0	0	0	0	0	0
155	Wave 1	Yes	Yes	UIC College of Pharmacy	PharmD: Pharmacy - Chicago	Very good	0	15	20	Yes	Yes, more than one	No	More than 1 year but less than or equal to 2 years ago	No	NA	More than 1 year but less than or equal to 2 years ago	No	NA	No	No	No	No	NA	No	No	No	No	No	No	Female	24	No	1	0	0	0	0	0	0	0	0	0	0	0	0	0	0	0	0
156	Wave 1	Yes	Yes	UIC College of Pharmacy	PharmD: Pharmacy - Chicago	Good	0	4	0	Yes	Yes, only one	No	Anytime less than or equal to one year ago	No	NA	Anytime less than or equal to one year ago	No	NA	No	No	No	No	NA	No	No	No	No	No	No	Male	24	No	1	0	0	0	0	0	0	0	0	0	0	0	0	0	0	0	0
157	Wave 1	Yes	Yes	University of Illinois College of Medicine	MD: Medicine - Rockford	Good	5	0	0	Yes	No	No	Anytime less than or equal to one year ago	No	NA	More than 1 year but less than or equal to 2 years ago	Yes	No	No	No	No	No	NA	No	No	No	No	No	No	Male	26	No	1	0	0	0	0	0	0	0	0	0	0	0	0	0	0	0	0
158	Wave 1	Yes	Yes	UIC College of Nursing	MS: Nursing - Chicago	Very good	0	3	2	Yes	Yes, only one	No	More than 1 year but less than or equal to 2 years ago	No	NA	More than 1 year but less than or equal to 2 years ago	No	NA	No	No	No	No	NA	No	No	No	No	No	No	Female	26	No	0	0	0	0	0	0	0	0	0	1	0	0	0	0	0	0	0
159	Wave 1	Yes	Yes	Jane Addams College of Social Work	MSW: Social Work - UIC	Good	1	7	0	Yes	Yes, only one	No	More than 1 year but less than or equal to 2 years ago	No	NA	Anytime less than or equal to one year ago	No	NA	No	No	No	No	NA	No	No	No	Yes	No	No	Female	27	No	1	0	0	0	0	0	0	0	0	0	0	0	0	0	0	0	0
160	Wave 1	Yes	Yes	Jane Addams College of Social Work	MSW: Social Work - UIC	Fair	10	30	10	Yes	No	Yes	Five or more years ago	No	NA	Never	No	NA	No	No	No	No	NA	No	No	No	Yes	No	No	Female	31	No	1	0	0	0	0	0	0	0	0	0	0	0	0	0	0	0	0
161	Wave 1	Yes	Yes	Jane Addams College of Social Work	MSW: Social Work - UIC	Excellent	0	5	10	Yes	No	No	More than 2 years but less than 5 years ago	No	NA	More than 2 years but less than or equal to 3 years ago	No	NA	No	No	No	No	NA	No	No	No	No	No	No	Female	NA	Mexican, Mexican American, Chicano/a	1	0	0	0	0	0	0	0	0	0	0	0	0	0	0	0	0
162	Wave 1	Yes	Yes	UIC College of Nursing	DNP: Nursing Practice -Chicago	Good	5	15	0	Yes	Yes, only one	No	Anytime less than or equal to one year ago	No	NA	Anytime less than or equal to one year ago	No	NA	No	No	No	No	NA	No	No	No	Yes	No	No	Female	44	No	1	0	0	0	0	0	0	0	0	0	0	0	0	0	0	0	0
163	Wave 1	Yes	Yes	UIC College of Dentistry	DMD: Dental Medicine	Excellent	0	7	2	Yes	Yes, only one	No	More than 1 year but less than or equal to 2 years ago	No	NA	More than 1 year but less than or equal to 2 years ago	Yes	No	No	No	No	No	NA	No	No	No	No	No	No	Female	28	Cuban	1	0	0	0	0	0	0	0	0	0	0	0	0	0	0	0	0
164	Wave 1	Yes	Yes	University of Illinois College of Medicine	MD: Medicine - Chicago	Good	15	10	10	Yes	No	Yes	More than 1 year but less than or equal to 2 years ago	No	NA	Never	No	NA	No	No	No	No	NA	No	No	No	Yes	No	No	Female	26	Another Hispanic, Latino/a, or Spanish origin	1	0	0	0	0	0	0	0	0	0	0	0	0	0	0	0	0
165	Wave 1	Yes	Yes	UIC College of Applied Health Sciences	MS: Occupational Therapy	Very good	2	15	8	Yes	Yes, only one	No	Anytime less than or equal to one year ago	No	NA	Anytime less than or equal to one year ago	No	NA	No	No	No	No	NA	No	No	No	Yes	No	No	Female	24	No	1	0	0	0	0	1	0	0	0	0	0	0	0	0	0	0	0
166	Wave 1	Yes	Yes	University of Illinois College of Medicine	MD: Medicine - Chicago	Very good	2	10	5	Yes	No	No	More than 1 year but less than or equal to 2 years ago	No	NA	More than 1 year but less than or equal to 2 years ago	No	NA	No	No	No	Yes	Yes	No	No	No	No	No	No	Female	28	No	1	0	0	0	0	0	0	0	0	0	0	0	0	0	0	0	0
167	Wave 1	Yes	Yes	UIC School of Public Health	MPH: Epidemiology	Very good	0	10	10	Yes	No	Yes	More than 1 year but less than or equal to 2 years ago	No	NA	More than 2 years but less than or equal to 3 years ago	I do not know	NA	No	No	No	No	NA	No	No	No	Yes	No	No	Male	28	No	1	0	0	0	0	0	0	0	0	0	0	0	0	0	0	0	0
168	Wave 1	Yes	Yes	UIC College of Applied Health Sciences	DPT: Physical Therapy	Very good	4	10	0	Yes	I do not know	No	More than 2 years but less than 5 years ago	No	NA	Never	No	NA	No	No	No	Yes	I do not know	No	No	No	No	No	No	Female	NA	No	0	0	0	0	1	0	0	0	0	0	0	0	0	0	0	0	0
169	Wave 1	Yes	Yes	UIC College of Applied Health Sciences	DPT: Physical Therapy	Excellent	0	5	1	No	Yes, only one	No	Anytime less than or equal to one year ago	No	NA	More than 3 years but less than or equal to 4 years ago	No	NA	No	No	No	No	NA	No	No	No	No	No	No	Female	25	No	1	0	0	0	0	0	0	0	0	0	0	0	0	0	0	0	0
170	Wave 1	Yes	Yes	UIC School of Public Health	MPH: Epidemiology	Very good	3	15	0	Yes	Yes, only one	No	Anytime less than or equal to one year ago	No	NA	Anytime less than or equal to one year ago	No	NA	No	No	No	No	NA	No	No	No	Yes	No	No	Female	25	Puerto Rican	1	0	0	0	0	0	0	0	0	0	0	0	0	0	0	0	0
171	Wave 1	Yes	Yes	University of Illinois College of Medicine	MD: Medicine - Chicago	Very good	0	20	5	Yes	Yes, only one	No	Anytime less than or equal to one year ago	No	NA	I do not know	No	NA	No	No	No	No	NA	No	No	No	No	No	No	Female	25	No	0	0	0	0	1	0	0	0	0	0	0	0	0	0	0	0	0
172	Wave 1	Yes	Yes	University of Illinois College of Medicine	MD: Medicine - Rockford	Good	2	15	20	Yes	Yes, only one	No	Anytime less than or equal to one year ago	No	NA	Anytime less than or equal to one year ago	No	NA	No	No	No	No	NA	No	No	No	No	No	No	Female	24	No	0	0	0	0	0	1	0	0	0	0	0	0	0	0	0	0	0
173	Wave 1	Yes	Yes	Jane Addams College of Social Work	MSW: Social Work - UIC	Very good	1	20	5	Yes	Yes, only one	No	Anytime less than or equal to one year ago	No	NA	Anytime less than or equal to one year ago	Yes	No	No	No	No	Yes	No	No	No	No	No	No	No	Female	22	Cuban	1	0	0	0	0	0	0	0	0	0	0	0	0	0	0	0	0
174	Wave 1	Yes	Yes	Jane Addams College of Social Work	MSW: Social Work - UIC	Very good	0	18	3	Yes	Yes, more than one	No	Anytime less than or equal to one year ago	I do not know	NA	Anytime less than or equal to one year ago	No	NA	No	No	No	Yes	No	No	No	No	Yes	No	No	Female	28	No	1	0	0	0	0	0	0	0	0	0	0	0	0	0	0	0	0
175	Wave 1	Yes	Yes	UIC School of Public Health	MPH: Community Health Sciences	Good	2	15	1	Yes	Yes, only one	No	More than 2 years but less than 5 years ago	No	NA	More than 2 years but less than or equal to 3 years ago	No	NA	No	No	No	No	NA	No	No	No	Yes	No	No	Female	24	No	1	0	0	0	0	0	0	0	0	0	0	0	0	0	0	0	0
176	Wave 1	Yes	Yes	UIC College of Nursing	BSN: Nursing - Urbana	Good	10	20	30	Yes	I do not know	No	More than 1 year but less than or equal to 2 years ago	No	NA	More than 1 year but less than or equal to 2 years ago	No	NA	No	No	No	No	NA	No	No	No	No	No	No	Prefer not to answer	21	No	0	0	0	0	0	0	0	0	0	1	0	0	0	0	0	0	0
177	Wave 1	Yes	Yes	UIC College of Applied Health Sciences	MS: Nutrition	Very good	0	5	2	Yes	Yes, more than one	No	Anytime less than or equal to one year ago	No	NA	I do not know	No	NA	No	No	No	No	NA	No	No	No	No	Yes	No	Female	25	No	1	0	0	0	0	0	0	0	0	0	0	0	0	0	0	0	0
178	Wave 1	Yes	Yes	UIC College of Pharmacy	PharmD: Pharmacy - Chicago	Very good	0	7	3	Yes	No	Yes	More than 1 year but less than or equal to 2 years ago	No	NA	More than 2 years but less than or equal to 3 years ago	No	NA	No	No	No	No	NA	No	No	No	No	No	No	Female	25	Mexican, Mexican American, Chicano/a	0	0	0	0	0	0	0	0	0	0	0	0	0	0	0	0	0
179	Wave 1	Yes	Yes	University of Illinois College of Medicine	MD: Medicine - Rockford	Very good	3	25	5	Yes	No	No	Anytime less than or equal to one year ago	No	NA	Never	No	NA	No	No	No	Yes	Yes	No	No	No	Yes	No	No	Male	25	No	1	0	0	0	0	0	0	0	0	0	0	0	0	0	0	0	0
180	Wave 1	Yes	Yes	UIC College of Nursing	DNP: Nursing Practice -Chicago	Very good	0	20	3	Yes	Yes, more than one	No	Anytime less than or equal to one year ago	No	NA	Anytime less than or equal to one year ago	Yes	No	No	No	No	Yes	Yes	No	No	No	No	No	No	Female	28	No	1	0	0	0	0	0	0	0	0	0	0	0	0	0	0	0	0
181	Wave 1	Yes	Yes	University of Illinois College of Medicine	MD: Medicine - Chicago	Very good	1	5	0	Yes	Yes, more than one	No	Anytime less than or equal to one year ago	No	NA	More than 1 year but less than or equal to 2 years ago	Prefer not to answer	NA	No	No	No	No	NA	No	No	No	No	No	No	Female	26	Prefer not to answer	0	0	0	0	0	0	0	0	0	0	0	0	0	0	0	0	0
182	Wave 1	Yes	Yes	UIC College of Dentistry	DMD: Dental Medicine	Excellent	1	3	0	Yes	No	No	More than 1 year but less than or equal to 2 years ago	No	NA	Never	No	NA	No	No	No	No	NA	No	No	No	No	No	No	Male	28	No	1	0	0	0	0	0	0	0	0	0	0	0	0	0	0	0	0
183	Wave 1	Yes	Yes	University of Illinois College of Medicine	MD: Medicine - Peoria	Excellent	0	3	0	Yes	No	Yes	Anytime less than or equal to one year ago	No	NA	Never	No	NA	No	No	No	No	NA	No	No	No	No	No	No	Female	24	No	0	1	0	0	0	0	0	0	0	0	0	0	0	0	0	0	0
184	Wave 1	Yes	Yes	University of Illinois College of Medicine	MD: Medicine - Chicago	Fair	15	15	10	Yes	Yes, only one	I do not know	Anytime less than or equal to one year ago	Yes	NA	Anytime less than or equal to one year ago	No	NA	No	No	No	Yes	Yes	No	No	No	No	No	No	Female	34	No	0	1	0	0	0	0	0	0	0	0	0	0	0	0	0	0	0
185	Wave 1	Yes	Yes	UIC College of Pharmacy	PharmD: Pharmacy - Chicago	Very good	0	0	0	Yes	No	No	Five or more years ago	No	NA	Five or more years ago	No	NA	No	No	No	No	NA	No	No	No	No	No	No	Female	26	No	0	0	0	0	1	0	0	0	0	0	0	0	0	0	0	0	0
186	Wave 1	Yes	Yes	UIC College of Applied Health Sciences	MS: Nutrition	Very good	1	15	16	Yes	Yes, more than one	Yes	More than 1 year but less than or equal to 2 years ago	No	NA	More than 4 years but less than 5 years ago	No	NA	No	No	No	No	NA	No	No	No	No	No	No	Female	23	No	0	0	0	0	0	1	0	0	0	0	0	0	0	0	0	0	0
187	Wave 1	Yes	Yes	UIC College of Dentistry	DMD: Dental Medicine	Excellent	0	15	5	Yes	Yes, only one	No	More than 1 year but less than or equal to 2 years ago	No	NA	Never	No	NA	No	No	No	No	NA	No	No	No	No	No	No	Female	30	No	1	0	0	0	0	0	0	0	0	0	0	0	0	0	0	0	0
188	Wave 1	Yes	Yes	UIC College of Pharmacy	PharmD: Pharmacy - Chicago	Good	5	15	5	Yes	No	No	Anytime less than or equal to one year ago	No	NA	I do not know	No	NA	No	No	No	No	NA	No	No	No	No	No	No	Male	NA	No	0	0	0	1	0	0	0	0	0	0	0	0	0	0	0	0	0
189	Wave 1	Yes	Yes	University of Illinois College of Medicine	MD: Medicine - Peoria	Very good	0	5	0	Yes	No	Yes	Anytime less than or equal to one year ago	No	NA	Never	No	NA	No	No	No	Yes	Yes	No	No	No	No	No	No	Male	25	No	1	0	0	0	0	0	0	0	0	0	0	0	0	0	0	0	0
190	Wave 1	Yes	Yes	Jane Addams College of Social Work	MSW: Social Work - UIC	Good	15	20	20	Yes	Yes, only one	Yes	Anytime less than or equal to one year ago	Told borderline high or prehypertensive	NA	Anytime less than or equal to one year ago	No	NA	No	No	No	No	NA	No	No	No	No	No	No	Female	22	No	0	0	0	0	0	1	0	0	0	0	0	0	0	0	0	0	0
191	Wave 1	Yes	Yes	University of Illinois College of Medicine	MD: Medicine - Chicago	Very good	3	1	0	Yes	Yes, more than one	No	Anytime less than or equal to one year ago	No	NA	Anytime less than or equal to one year ago	No	NA	No	No	No	No	NA	No	No	No	No	No	No	Female	26	No	0	0	0	0	1	0	0	0	0	0	0	0	0	0	0	0	0
192	Wave 1	Yes	Yes	UIC College of Nursing	BSN: Nursing - Chicago	Very good	0	25	3	Yes	No	No	Never	No	NA	More than 1 year but less than or equal to 2 years ago	No	NA	No	No	No	No	NA	No	No	No	No	No	No	Female	23	No	1	0	0	0	0	0	0	0	0	0	0	0	0	0	0	0	0
193	Wave 1	Yes	Yes	UIC School of Public Health	MPH: Environmental & Occupational Health Sciences	Very good	1	6	2	Yes	Yes, more than one	No	Anytime less than or equal to one year ago	No	NA	I do not know	No	NA	No	No	No	No	NA	No	No	NA	No	No	No	Female	27	Mexican, Mexican American, Chicano/a	0	0	0	0	0	0	0	0	0	0	0	0	0	0	0	0	0
194	Wave 1	Yes	Yes	UIC College of Nursing	BSN: Nursing - Chicago	Fair	20	10	5	Yes	No	No	More than 1 year but less than or equal to 2 years ago	Told borderline high or prehypertensive	NA	Never	No	NA	No	No	No	No	NA	No	No	No	No	No	No	Female	20	No	0	0	0	0	0	0	0	1	0	0	0	0	0	0	0	0	0
195	Wave 1	Yes	Yes	Jane Addams College of Social Work	MSW: Social Work - UIC	Excellent	0	0	0	Yes	Yes, more than one	No	Anytime less than or equal to one year ago	No	NA	Never	No	NA	No	No	No	No	NA	No	No	No	No	No	No	Female	34	Mexican, Mexican American, Chicano/a	0	0	0	0	0	0	0	0	0	0	0	0	0	0	0	0	0
196	Wave 1	Yes	Yes	University of Illinois College of Medicine	MD: Medicine - Chicago	Very good	3	20	5	Yes	No	No	Anytime less than or equal to one year ago	No	NA	Never	No	NA	No	No	No	No	NA	No	No	No	I do not know	No	No	Female	23	No	0	0	0	1	0	0	0	0	0	0	0	0	0	0	0	0	0
197	Wave 1	Yes	Yes	UIC College of Applied Health Sciences	BS: Health Information Management	Good	10	20	20	No	No	No	More than 2 years but less than 5 years ago	No	NA	Never	No	NA	No	No	No	No	NA	No	No	No	Prefer not to answer	No	No	Female	26	Another Hispanic, Latino/a, or Spanish origin	0	0	1	0	0	0	0	0	0	0	0	0	0	0	0	0	0
198	Wave 1	Yes	Yes	UIC College of Applied Health Sciences	BS: Nutrition-Coordinated Program	Very good	0	5	0	Yes	Yes, only one	No	Anytime less than or equal to one year ago	No	NA	Anytime less than or equal to one year ago	No	NA	No	No	No	No	NA	No	No	No	No	No	No	Male	22	Mexican, Mexican American, Chicano/a	0	0	0	0	0	0	0	0	0	0	0	0	0	0	0	0	0
199	Wave 1	Yes	Yes	UIC College of Dentistry	DMD-AS: Dental Medicine-Advanced Standing	Very good	0	0	0	Yes	Yes, more than one	No	Anytime less than or equal to one year ago	No	NA	Anytime less than or equal to one year ago	Yes	No	No	No	No	No	NA	No	No	No	No	No	No	Male	39	No	1	0	0	0	0	0	0	0	0	0	0	0	0	0	0	0	0
200	Wave 1	Yes	Yes	University of Illinois College of Medicine	MD: Medicine - Rockford	Very good	3	10	5	Yes	Yes, only one	No	More than 1 year but less than or equal to 2 years ago	No	NA	More than 3 years but less than or equal to 4 years ago	No	NA	No	No	No	No	NA	No	No	No	Yes	No	No	Female	26	No	1	0	0	0	0	0	0	0	0	0	0	0	0	0	0	0	0
201	Wave 1	Yes	Yes	UIC College of Dentistry	DMD: Dental Medicine	Fair	4	30	30	Yes	No	Yes	More than 2 years but less than 5 years ago	No	NA	Never	No	NA	No	No	No	No	NA	No	No	No	Yes	No	No	Female	NA	No	0	1	0	0	0	0	0	0	0	0	0	0	0	0	0	0	0
202	Wave 1	Yes	Yes	University of Illinois College of Medicine	MD: Medicine - Chicago	Excellent	2	10	2	Yes	No	No	More than 1 year but less than or equal to 2 years ago	No	NA	Never	No	NA	No	No	No	No	NA	No	No	No	No	No	No	Female	25	No	1	0	0	0	0	0	0	0	0	0	0	0	0	0	0	0	0
203	Wave 1	Yes	Yes	UIC College of Nursing	MS: Nursing - Chicago	Very good	0	4	0	Prefer not to answer	Yes, more than one	No	Anytime less than or equal to one year ago	No	NA	Anytime less than or equal to one year ago	No	NA	No	No	No	Yes	Yes	No	No	No	No	No	No	Female	27	No	1	1	0	0	0	0	0	0	0	0	0	0	0	0	0	0	0
204	Wave 1	Yes	Yes	University of Illinois College of Medicine	MD: Medicine - Rockford	Good	0	10	2	Yes	No	No	More than 2 years but less than 5 years ago	No	NA	More than 2 years but less than or equal to 3 years ago	No	NA	No	No	No	No	NA	No	No	No	No	No	No	Male	23	No	0	0	0	0	0	0	0	0	0	1	0	0	0	0	0	0	0
205	Wave 1	Yes	Yes	UIC School of Public Health	MPH: Health Policy & Administration	Excellent	30	1	0	Yes	Yes, only one	No	Anytime less than or equal to one year ago	No	NA	More than 2 years but less than or equal to 3 years ago	No	NA	No	No	No	No	NA	No	No	No	No	No	No	Female	30	I do not know	1	1	1	0	0	0	0	0	0	0	0	0	0	0	0	0	0
206	Wave 1	Yes	Yes	UIC College of Pharmacy	PharmD: Pharmacy - Chicago	Very good	0	10	5	Yes	No	No	More than 1 year but less than or equal to 2 years ago	No	NA	Never	No	NA	No	No	No	No	NA	No	No	No	No	No	No	Female	24	No	0	0	0	0	1	0	0	0	0	0	0	0	0	0	0	0	0
207	Wave 1	Yes	Yes	UIC College of Applied Health Sciences	MS: Occupational Therapy	Very good	0	3	0	Yes	Yes, only one	No	Anytime less than or equal to one year ago	No	NA	Anytime less than or equal to one year ago	No	NA	No	No	No	Yes	No	No	No	No	No	No	No	Female	22	No	1	0	0	0	0	0	0	0	0	0	0	0	0	0	0	0	0
208	Wave 1	Yes	Yes	UIC College of Applied Health Sciences	DPT: Physical Therapy	Good	0	5	0	Yes	Yes, only one	No	Anytime less than or equal to one year ago	No	NA	Anytime less than or equal to one year ago	Yes	No	No	No	No	No	NA	No	No	No	No	No	No	Female	24	No	1	0	0	0	0	0	0	0	0	0	0	0	0	0	0	0	0
209	Wave 1	Yes	Yes	University of Illinois College of Medicine	MD: Medicine - Chicago	Very good	1	0	0	Yes	Yes, more than one	No	Five or more years ago	No	NA	Never	No	NA	No	No	No	No	NA	No	No	No	No	No	No	Female	24	No	0	0	0	0	1	0	0	0	0	0	0	0	0	0	0	0	0
210	Wave 1	Yes	Yes	University of Illinois College of Medicine	MD: Medicine - Chicago	Very good	3	5	2	Yes	Yes, more than one	No	More than 1 year but less than or equal to 2 years ago	No	NA	More than 1 year but less than or equal to 2 years ago	No	NA	No	No	No	No	NA	No	No	No	Yes	No	No	Female	26	No	0	0	0	0	0	0	0	0	0	0	0	0	0	0	0	0	1
211	Wave 1	Yes	Yes	UIC College of Pharmacy	PharmD: Pharmacy - Rockford	Very good	0	5	0	Yes	Yes, only one	No	Anytime less than or equal to one year ago	No	NA	I do not know	No	NA	No	No	No	No	NA	No	No	No	No	No	No	Female	21	No	0	0	0	1	0	0	0	0	0	0	0	0	0	0	0	0	0
212	Wave 1	Yes	Yes	UIC College of Dentistry	DMD: Dental Medicine	Excellent	0	10	10	No	Yes, only one	No	More than 2 years but less than 5 years ago	No	NA	I do not know	No	NA	No	No	No	No	NA	No	No	No	No	No	No	I do not know	22	No	0	0	0	0	0	0	0	0	0	1	0	0	0	0	0	0	0
213	Wave 1	Yes	Yes	UIC College of Applied Health Sciences	DPT: Physical Therapy	Very good	5	14	3	Yes	Yes, only one	No	Anytime less than or equal to one year ago	No	NA	Anytime less than or equal to one year ago	No	NA	No	No	No	No	NA	No	No	No	Yes	No	No	Female	23	No	1	0	0	0	0	0	0	0	0	0	0	0	0	0	0	0	0
214	Wave 1	Yes	Yes	UIC College of Applied Health Sciences	MS: Occupational Therapy	Good	22	14	8	Yes	Yes, only one	No	Anytime less than or equal to one year ago	No	NA	Anytime less than or equal to one year ago	No	NA	No	No	No	No	NA	No	No	No	Yes	No	No	Female	25	No	0	0	0	0	0	0	0	1	0	0	0	0	0	0	0	0	0
215	Wave 1	Yes	Yes	UIC College of Dentistry	DMD: Dental Medicine	Very good	0	5	5	Yes	Yes, only one	Yes	Anytime less than or equal to one year ago	No	NA	More than 2 years but less than or equal to 3 years ago	No	NA	No	No	No	No	NA	No	No	No	No	No	No	Female	29	No	0	0	0	1	0	0	0	0	0	0	0	0	0	0	0	0	0
216	Wave 1	Yes	Yes	UIC College of Dentistry	DMD: Dental Medicine	Very good	8	8	6	Yes	No	Yes	Anytime less than or equal to one year ago	No	NA	Never	No	NA	No	No	No	No	NA	No	No	No	Yes	No	No	Female	NA	No	0	1	0	0	0	0	0	0	0	0	0	0	0	0	0	0	0
217	Wave 1	Yes	Yes	UIC School of Public Health	MPH: Community Health Sciences	Good	10	15	5	Yes	Yes, only one	No	More than 1 year but less than or equal to 2 years ago	No	NA	More than 1 year but less than or equal to 2 years ago	No	NA	No	No	No	No	NA	No	No	No	Yes	No	No	Female	24	No	0	0	0	0	0	0	0	0	0	1	0	0	0	0	0	0	0
218	Wave 1	Yes	Yes	UIC College of Nursing	BSN: Nursing - Chicago	Very good	0	5	2	Yes	Yes, only one	No	Anytime less than or equal to one year ago	No	NA	More than 1 year but less than or equal to 2 years ago	No	NA	No	No	No	No	NA	No	No	No	No	No	No	Female	21	Another Hispanic, Latino/a, or Spanish origin	1	0	0	0	0	0	0	0	0	0	0	0	0	0	0	0	0
219	Wave 1	Yes	Yes	University of Illinois College of Medicine	MD: Medicine - Peoria	Good	0	5	2	No	Yes, only one	Yes	I do not know	No	NA	Five or more years ago	No	NA	No	No	No	No	NA	No	No	No	Yes	No	No	Male	27	No	1	0	0	0	0	0	0	0	0	0	0	0	0	0	0	0	0
220	Wave 1	Yes	Yes	University of Illinois College of Medicine	MD: Medicine - Chicago	Good	0	15	8	Yes	Yes, more than one	No	Anytime less than or equal to one year ago	No	NA	More than 2 years but less than or equal to 3 years ago	No	NA	No	No	No	No	NA	No	No	No	Yes	No	No	Female	25	No	1	0	0	0	0	0	0	0	0	0	0	0	0	0	0	0	0
221	Wave 1	Yes	Yes	UIC School of Public Health	MPH: Epidemiology	Excellent	0	5	0	Yes	No	No	More than 1 year but less than or equal to 2 years ago	No	NA	I do not know	No	NA	No	No	No	No	NA	No	No	No	No	No	No	Female	25	No	1	0	0	0	0	0	0	0	0	0	0	0	0	0	0	0	0
222	Wave 1	Yes	Yes	UIC School of Public Health	MHA: Healthcare Administration	Excellent	0	5	4	Yes	Yes, only one	No	Anytime less than or equal to one year ago	No	NA	More than 2 years but less than or equal to 3 years ago	Yes	No	No	No	No	No	NA	No	No	No	No	No	No	Female	22	Another Hispanic, Latino/a, or Spanish origin	1	0	0	0	0	0	0	0	0	0	0	0	0	0	0	0	0
223	Wave 1	Yes	Yes	UIC College of Pharmacy	PharmD: Pharmacy - Chicago	Very good	0	15	0	Yes	Yes, more than one	No	Anytime less than or equal to one year ago	No	NA	I do not know	No	NA	No	No	No	No	NA	No	No	No	No	No	No	Male	26	No	0	0	0	0	0	0	0	1	0	0	0	0	0	0	0	0	0
224	Wave 1	Yes	Yes	UIC College of Applied Health Sciences	DPT: Physical Therapy	Very good	0	7	2	Yes	Yes, only one	No	Anytime less than or equal to one year ago	Told borderline high or prehypertensive	NA	More than 1 year but less than or equal to 2 years ago	No	NA	No	No	No	No	NA	No	No	No	No	No	No	Male	25	No	1	0	0	0	0	0	0	0	0	0	0	0	0	0	0	0	0
225	Wave 1	Yes	Yes	UIC School of Public Health	MPH: Community Health Sciences	Excellent	0	10	2	Yes	Yes, more than one	No	Anytime less than or equal to one year ago	No	NA	Anytime less than or equal to one year ago	No	NA	No	No	No	No	NA	No	No	No	No	No	No	Female	26	No	1	0	0	0	0	0	0	0	0	0	0	0	0	0	0	0	0
226	Wave 1	Yes	Yes	Jane Addams College of Social Work	NA	Very good	0	10	5	Yes	No	Yes	More than 1 year but less than or equal to 2 years ago	No	NA	Five or more years ago	Yes	No	No	No	No	No	NA	No	No	No	No	No	No	Female	30	No	0	1	0	0	0	0	0	0	0	0	0	0	0	0	0	0	0
227	Wave 1	Yes	Yes	UIC College of Dentistry	DMD: Dental Medicine	Very good	2	5	2	Yes	Yes, more than one	No	Anytime less than or equal to one year ago	No	NA	More than 1 year but less than or equal to 2 years ago	No	NA	No	No	No	No	NA	No	No	No	No	No	No	Female	27	No	1	0	0	0	0	0	0	0	0	0	0	0	0	0	0	0	0
228	Wave 1	Yes	Yes	University of Illinois College of Medicine	MD: Medicine - Peoria	Very good	5	25	5	Yes	Yes, only one	No	More than 2 years but less than 5 years ago	No	NA	More than 3 years but less than or equal to 4 years ago	No	NA	No	No	No	No	NA	No	No	No	No	No	No	Female	26	No	0	0	0	0	1	0	0	0	0	0	0	0	0	0	0	0	0
229	Wave 1	Yes	Yes	University of Illinois College of Medicine	MD: Medicine - Chicago	Excellent	0	5	0	Yes	Yes, more than one	No	Anytime less than or equal to one year ago	No	NA	Never	No	NA	No	No	No	No	NA	No	No	No	No	No	No	Female	26	No	0	0	0	0	1	0	0	0	0	0	0	0	0	0	0	0	0
230	Wave 1	Yes	Yes	UIC College of Applied Health Sciences	BS: Health Information Management (Online)	Good	0	5	2	Yes	Yes, more than one	No	Anytime less than or equal to one year ago	No	NA	Anytime less than or equal to one year ago	No	NA	No	No	No	Yes	No	No	No	No	Yes	No	No	Female	24	Mexican, Mexican American, Chicano/a	1	0	0	0	0	0	0	0	0	0	0	0	0	0	0	0	0
231	Wave 1	Yes	Yes	UIC College of Applied Health Sciences	DPT: Physical Therapy	Very good	1	2	0	Yes	Yes, only one	No	Anytime less than or equal to one year ago	No	NA	Anytime less than or equal to one year ago	No	NA	No	No	No	No	NA	No	No	No	No	No	No	Male	32	No	1	0	0	0	0	0	0	0	0	0	0	0	0	0	0	0	0
232	Wave 1	Yes	Yes	UIC College of Nursing	BSN: Nursing - Urbana	Good	0	30	15	Yes	Yes, only one	No	Anytime less than or equal to one year ago	Yes	NA	Never	No	NA	No	No	No	No	NA	No	No	No	No	No	No	Female	21	No	0	0	0	0	0	1	0	0	0	0	0	0	0	0	0	0	0
233	Wave 1	Yes	Yes	Jane Addams College of Social Work	MSW: Social Work - UIC	Very good	0	5	0	Yes	No	No	Anytime less than or equal to one year ago	No	NA	Anytime less than or equal to one year ago	No	NA	No	No	No	No	NA	No	No	No	Yes	No	No	Female	24	I do not know	0	1	0	1	0	0	0	0	0	0	0	0	0	0	0	0	0
234	Wave 1	Yes	Yes	UIC School of Public Health	MHA: Healthcare Administration	Very good	2	5	5	Yes	Yes, only one	No	More than 1 year but less than or equal to 2 years ago	No	NA	More than 2 years but less than or equal to 3 years ago	No	NA	No	No	No	No	NA	No	No	No	Yes	No	No	Female	24	No	0	0	0	0	0	0	0	0	0	0	0	0	0	0	0	0	0
235	Wave 1	Yes	Yes	University of Illinois College of Medicine	MD: Medicine - Chicago	Excellent	0	10	3	Yes	No	No	More than 1 year but less than or equal to 2 years ago	No	NA	Never	No	NA	No	No	No	No	NA	No	No	No	No	No	No	Female	26	No	0	1	0	0	0	0	0	0	0	0	0	0	0	0	0	0	0
236	Wave 1	Yes	Yes	UIC College of Nursing	DNP: Nursing Practice -Chicago	Good	0	5	5	No	No	Yes	Anytime less than or equal to one year ago	Yes	NA	Anytime less than or equal to one year ago	No	NA	No	No	No	No	NA	No	No	No	No	No	No	Female	29	No	0	0	0	1	0	0	0	0	0	1	0	0	0	0	0	0	0
237	Wave 1	Yes	Yes	University of Illinois College of Medicine	MD: Medicine - Rockford	Good	3	4	2	Yes	Yes, only one	No	Anytime less than or equal to one year ago	No	NA	More than 1 year but less than or equal to 2 years ago	No	NA	No	No	No	No	NA	No	No	No	No	No	No	Female	22	No	0	0	0	0	0	0	0	1	0	0	0	0	0	0	0	0	0
238	Wave 1	Yes	Yes	UIC College of Nursing	MS: Nursing - Chicago	Very good	0	10	10	Yes	Yes, more than one	No	Anytime less than or equal to one year ago	No	NA	Anytime less than or equal to one year ago	No	NA	No	No	No	No	NA	No	Yes	No	No	No	No	Female	26	Mexican, Mexican American, Chicano/a	1	0	0	0	0	0	0	0	0	0	0	0	0	0	0	0	0
239	Wave 1	Yes	Yes	UIC College of Pharmacy	PharmD: Pharmacy - Chicago	Good	2	5	5	Yes	No	No	More than 1 year but less than or equal to 2 years ago	No	NA	More than 1 year but less than or equal to 2 years ago	No	NA	No	No	No	No	NA	No	No	No	No	No	No	I do not know	27	No	0	0	0	0	0	0	0	0	1	0	0	0	0	0	0	0	0
240	Wave 1	Yes	Yes	UIC College of Pharmacy	PharmD: Pharmacy - Chicago	Very good	1	1	0	Yes	Yes, only one	No	Anytime less than or equal to one year ago	No	NA	Anytime less than or equal to one year ago	No	NA	No	No	No	No	NA	No	No	I do not know	No	I do not know	No	Male	NA	No	0	0	0	1	0	0	0	0	0	0	0	0	0	0	0	0	0
241	Wave 1	Yes	Yes	UIC College of Pharmacy	PharmD: Pharmacy - Chicago	Good	20	15	10	Yes	Yes, only one	No	More than 1 year but less than or equal to 2 years ago	No	NA	More than 1 year but less than or equal to 2 years ago	No	NA	No	No	No	No	NA	No	No	No	No	No	No	Female	25	No	1	0	0	0	0	0	0	0	0	0	0	0	0	0	0	0	0
242	Wave 1	Yes	Yes	UIC College of Nursing	DNP: Nursing Practice -Chicago	Good	2	7	2	Yes	Yes, only one	No	Anytime less than or equal to one year ago	No	NA	More than 1 year but less than or equal to 2 years ago	No	NA	No	No	No	No	NA	No	No	No	Yes	No	No	Female	30	NA	0	0	0	0	0	0	0	0	0	0	0	0	0	0	0	0	0
243	Wave 1	Yes	Yes	UIC College of Dentistry	DMD-AS: Dental Medicine-Advanced Standing	Good	0	4	7	Yes	No	Yes	More than 1 year but less than or equal to 2 years ago	No	NA	Never	No	NA	No	No	No	No	NA	No	No	No	No	No	No	Female	25	No	0	0	0	1	0	0	0	0	0	0	0	0	0	0	0	0	0
244	Wave 1	Yes	Yes	UIC College of Nursing	MS: Nursing - Chicago	Good	0	15	0	Yes	Yes, only one	No	Anytime less than or equal to one year ago	No	NA	More than 2 years but less than or equal to 3 years ago	No	NA	No	No	No	Yes	Yes	No	No	No	No	No	No	Female	26	No	1	0	0	0	0	0	0	0	0	0	0	0	0	0	0	0	0
245	Wave 1	Yes	Yes	UIC College of Nursing	DNP: Nursing Practice - Peoria	Good	0	0	0	Yes	Yes, more than one	No	Anytime less than or equal to one year ago	No	NA	More than 1 year but less than or equal to 2 years ago	No	NA	No	No	No	No	NA	No	No	No	No	No	No	Female	39	No	1	0	0	0	0	0	0	0	0	0	0	0	0	0	0	0	0
246	Wave 1	Yes	Yes	University of Illinois College of Medicine	MD: Medicine - Peoria	Very good	0	2	1	Yes	Yes, only one	No	Anytime less than or equal to one year ago	No	NA	More than 1 year but less than or equal to 2 years ago	No	NA	No	No	No	No	NA	No	No	No	No	No	No	Female	27	No	0	0	0	0	1	0	0	1	0	0	0	0	0	0	0	0	0
247	Wave 1	Yes	Yes	UIC College of Nursing	BSN: Nursing - Chicago	Very good	4	2	2	Yes	Yes, only one	No	More than 1 year but less than or equal to 2 years ago	No	NA	Never	No	NA	No	No	No	Yes	Yes	No	No	No	No	No	No	Female	21	Mexican, Mexican American, Chicano/a	0	0	0	0	0	0	0	0	0	0	0	0	0	0	0	0	0
248	Wave 1	Yes	Yes	UIC College of Pharmacy	PharmD: Pharmacy - Rockford	Very good	1	10	2	Yes	No	No	More than 1 year but less than or equal to 2 years ago	No	NA	More than 1 year but less than or equal to 2 years ago	No	NA	No	No	No	No	NA	No	No	No	No	No	No	Female	26	No	1	0	0	0	1	0	0	0	1	0	0	0	0	0	0	0	0
249	Wave 1	Yes	Yes	UIC College of Nursing	MS: Nursing - Chicago	Very good	2	0	0	Yes	Yes, more than one	No	Anytime less than or equal to one year ago	No	NA	Anytime less than or equal to one year ago	No	NA	No	No	No	No	NA	No	No	No	No	No	No	Female	42	No	1	0	0	0	0	0	0	0	0	0	0	0	0	0	0	0	0
250	Wave 1	Yes	Yes	University of Illinois College of Medicine	MD: Medicine - Rockford	Good	5	1	0	Yes	Yes, only one	No	Anytime less than or equal to one year ago	No	NA	Never	No	NA	No	No	No	No	NA	No	No	No	No	No	No	Female	25	No	0	0	0	0	1	0	0	0	0	0	0	0	0	0	0	0	0
251	Wave 1	Yes	Yes	University of Illinois College of Medicine	NA	Very good	0	5	2	Yes	Yes, only one	No	Anytime less than or equal to one year ago	No	NA	Anytime less than or equal to one year ago	No	NA	No	No	No	No	NA	No	No	No	No	No	No	Female	29	No	1	0	0	0	0	0	0	0	0	0	0	0	0	0	1	0	0
252	Wave 1	Yes	Yes	UIC College of Applied Health Sciences	MS: Occupational Therapy	Very good	0	10	0	Yes	No	No	More than 1 year but less than or equal to 2 years ago	No	NA	More than 1 year but less than or equal to 2 years ago	No	NA	No	No	No	No	NA	No	No	No	No	No	No	Female	28	No	1	0	0	0	0	0	0	0	0	0	0	0	0	0	0	0	0
253	Wave 1	Yes	Yes	University of Illinois College of Medicine	MD: Medicine - Rockford	Very good	1	15	5	Yes	Yes, more than one	No	Anytime less than or equal to one year ago	Told borderline high or prehypertensive	NA	Never	No	NA	No	No	No	No	NA	No	No	No	No	No	No	Female	23	No	1	0	0	0	0	0	0	0	0	0	0	0	0	0	0	0	0
254	Wave 1	Yes	Yes	UIC College of Nursing	DNP: Nursing Practice -Chicago	Very good	2	5	2	Yes	Yes, more than one	No	More than 1 year but less than or equal to 2 years ago	No	NA	Never	No	NA	No	No	No	No	NA	No	Yes	No	No	No	No	Female	24	No	0	0	0	1	0	0	0	0	0	0	0	0	0	0	0	0	0
255	Wave 1	Yes	Yes	UIC College of Applied Health Sciences	MS: Occupational Therapy	Excellent	14	7	7	Yes	No	No	Anytime less than or equal to one year ago	No	NA	Anytime less than or equal to one year ago	No	NA	No	No	No	No	NA	No	No	No	No	No	No	Female	35	No	1	0	0	0	0	0	0	0	0	0	0	0	0	0	0	0	0
256	Wave 1	Yes	Yes	University of Illinois College of Medicine	MD: Medicine - Rockford	Excellent	0	6	3	Yes	Yes, only one	No	Anytime less than or equal to one year ago	No	NA	Anytime less than or equal to one year ago	No	NA	No	No	No	No	NA	No	No	No	No	No	No	Male	28	No	0	0	0	1	0	0	0	0	0	0	0	0	0	0	0	0	0
257	Wave 1	Yes	Yes	UIC College of Dentistry	DMD-AS: Dental Medicine-Advanced Standing	Very good	2	17	2	Yes	Yes, more than one	I do not know	Anytime less than or equal to one year ago	No	NA	Anytime less than or equal to one year ago	No	NA	No	No	No	No	NA	No	No	No	No	No	No	Female	34	No	0	0	0	1	0	0	0	0	0	0	0	0	0	0	0	0	0
258	Wave 1	Yes	Yes	UIC College of Dentistry	DMD: Dental Medicine	Good	10	2	2	No	No	Yes	More than 2 years but less than 5 years ago	No	NA	Never	No	NA	No	No	No	No	NA	No	No	No	Prefer not to answer	No	No	Female	39	No	0	0	0	0	0	0	0	1	0	0	0	0	0	0	0	0	0
259	Wave 1	Yes	Yes	University of Illinois College of Medicine	MD: Medicine - Peoria	Good	0	4	2	Yes	No	No	More than 1 year but less than or equal to 2 years ago	No	NA	More than 2 years but less than or equal to 3 years ago	No	NA	No	No	No	No	NA	No	No	No	No	No	No	Female	27	No	0	0	0	0	0	0	0	1	0	0	0	0	0	0	0	0	0
260	Wave 1	Yes	Yes	UIC College of Pharmacy	PharmD: Pharmacy - Chicago	Very good	3	3	0	No	Yes, only one	No	Anytime less than or equal to one year ago	No	NA	Anytime less than or equal to one year ago	No	NA	No	No	No	No	NA	No	No	No	No	No	No	Female	25	No	0	0	0	0	1	0	0	0	1	0	0	0	0	0	0	0	0
261	Wave 1	Yes	Yes	UIC School of Public Health	MHA: Healthcare Administration	Good	0	20	15	No	Yes, more than one	No	Anytime less than or equal to one year ago	No	NA	Anytime less than or equal to one year ago	No	NA	No	No	No	No	NA	No	No	No	No	No	No	Female	26	Mexican, Mexican American, Chicano/a	1	0	0	0	0	0	0	0	0	0	0	0	0	0	0	0	0
262	Wave 1	Yes	Yes	UIC College of Dentistry	DMD: Dental Medicine	Good	0	12	7	Yes	Yes, only one	No	More than 1 year but less than or equal to 2 years ago	No	NA	I do not know	No	NA	No	No	No	Yes	No	No	No	No	No	No	No	Male	23	No	0	0	0	0	0	1	0	0	0	0	0	0	0	0	0	1	0
263	Wave 1	Yes	Yes	University of Illinois College of Medicine	MD: Medicine - Chicago	Excellent	0	15	0	I do not know	Yes, only one	Yes	Anytime less than or equal to one year ago	No	NA	More than 1 year but less than or equal to 2 years ago	No	NA	No	No	No	No	NA	No	No	No	No	No	No	Male	27	No	0	0	0	0	0	0	0	0	0	0	0	0	0	0	0	0	0
264	Wave 1	Yes	Yes	UIC College of Applied Health Sciences	DPT: Physical Therapy	Very good	3	25	12	Yes	Yes, only one	No	More than 2 years but less than 5 years ago	Yes	NA	Anytime less than or equal to one year ago	No	NA	No	No	No	No	NA	No	No	No	No	No	No	Male	24	No	0	0	0	0	0	1	0	0	0	0	0	0	0	0	0	0	0
265	Wave 1	Yes	Yes	University of Illinois College of Medicine	MD: Medicine - Chicago	Good	0	7	2	Yes	Yes, only one	No	Anytime less than or equal to one year ago	No	NA	More than 1 year but less than or equal to 2 years ago	No	NA	No	No	No	Yes	I do not know	No	No	No	I do not know	No	No	Male	32	Mexican, Mexican American, Chicano/a	1	0	1	0	0	0	0	0	0	0	0	0	0	0	0	0	0
266	Wave 1	Yes	Yes	University of Illinois College of Medicine	MD: Medicine - Peoria	Excellent	0	4	1	Yes	Yes, only one	No	Anytime less than or equal to one year ago	No	NA	More than 1 year but less than or equal to 2 years ago	No	NA	No	No	No	No	NA	No	No	No	No	No	No	Female	26	No	1	0	0	0	0	0	0	0	0	0	0	0	0	0	0	0	0
267	Wave 1	Yes	Yes	University of Illinois College of Medicine	MD: Medicine - Chicago	Very good	0	1	0	No	No	No	More than 2 years but less than 5 years ago	No	NA	More than 1 year but less than or equal to 2 years ago	No	NA	No	No	No	No	NA	No	No	No	No	No	No	Male	25	No	0	0	0	1	0	0	0	0	0	0	0	0	0	0	0	0	0
268	Wave 1	Yes	Yes	University of Illinois College of Medicine	MD: Medicine - Chicago	Very good	0	12	4	No	No	No	More than 1 year but less than or equal to 2 years ago	No	NA	More than 1 year but less than or equal to 2 years ago	No	NA	No	No	No	No	NA	No	No	No	Yes	No	No	Male	28	No	1	0	0	0	0	0	0	0	0	0	0	0	0	0	0	0	0
269	Wave 1	Yes	Yes	UIC College of Pharmacy	PharmD: Pharmacy - Rockford	Good	3	4	0	Yes	Yes, more than one	No	Anytime less than or equal to one year ago	No	NA	Anytime less than or equal to one year ago	No	NA	No	No	No	Yes	Yes	No	No	No	No	No	No	Male	24	No	1	0	0	0	0	0	0	0	0	0	0	0	0	0	0	0	0
270	Wave 1	Yes	Yes	UIC College of Dentistry	DMD: Dental Medicine	Very good	0	1	0	Yes	Yes, more than one	No	Anytime less than or equal to one year ago	No	NA	Anytime less than or equal to one year ago	Yes	No	No	No	No	Yes	No	No	No	No	Yes	No	No	Male	25	No	1	0	0	0	0	0	0	0	0	0	0	0	0	0	0	0	0
271	Wave 1	Yes	Yes	UIC College of Pharmacy	PharmD: Pharmacy - Chicago	Very good	0	2	0	No	No	No	More than 2 years but less than 5 years ago	No	NA	I do not know	No	NA	No	No	No	No	NA	No	No	No	No	No	No	Male	26	No	1	0	0	0	0	0	0	0	0	0	0	0	0	0	0	0	0
272	Wave 1	Yes	Yes	UIC College of Pharmacy	PharmD: Pharmacy - Chicago	Excellent	0	0	0	No	No	No	More than 1 year but less than or equal to 2 years ago	No	NA	Never	No	NA	No	No	No	No	NA	No	No	No	No	No	No	Male	26	No	0	0	0	0	0	0	0	1	0	0	0	0	0	0	0	0	0
273	Wave 1	Yes	Yes	UIC School of Public Health	MPH: Community Health Sciences	Good	5	20	15	Yes	No	Yes	More than 2 years but less than 5 years ago	No	NA	I do not know	No	NA	No	No	No	No	NA	No	No	No	I do not know	No	No	Female	27	I do not know	0	0	0	0	0	1	0	0	0	0	0	0	0	0	0	0	0
274	Wave 1	Yes	Yes	UIC College of Dentistry	DMD: Dental Medicine	Good	0	0	0	Yes	No	No	More than 1 year but less than or equal to 2 years ago	No	NA	More than 1 year but less than or equal to 2 years ago	No	NA	No	No	No	No	NA	No	No	No	No	No	No	Male	31	No	0	1	0	0	0	0	0	0	0	0	0	0	0	0	0	0	0
275	Wave 1	Yes	Yes	University of Illinois College of Medicine	MD: Medicine - Chicago	Excellent	0	4	0	Yes	No	No	More than 2 years but less than 5 years ago	No	NA	Never	No	NA	No	No	No	No	NA	No	No	No	No	No	No	Female	22	Another Hispanic, Latino/a, or Spanish origin	1	0	0	0	1	1	0	0	0	0	0	0	0	0	0	0	0
276	Wave 1	Yes	Yes	University of Illinois College of Medicine	MD: Medicine - Chicago	Excellent	1	1	1	Yes	Yes, more than one	No	Anytime less than or equal to one year ago	No	NA	More than 1 year but less than or equal to 2 years ago	No	NA	No	No	No	No	NA	No	No	No	No	No	No	Female	25	No	1	0	0	0	0	0	0	0	0	0	0	0	0	0	0	0	0
277	Wave 1	Yes	Yes	University of Illinois College of Medicine	MD: Medicine - Chicago	Very good	0	1	1	Yes	Yes, only one	No	Anytime less than or equal to one year ago	No	NA	More than 1 year but less than or equal to 2 years ago	No	NA	No	No	No	No	NA	No	No	No	No	No	No	Female	25	No	1	0	0	0	0	0	0	0	0	0	0	0	0	0	0	0	0
278	Wave 1	Yes	Yes	UIC College of Nursing	MS: Nursing - Chicago	Very good	3	10	2	Yes	No	No	Anytime less than or equal to one year ago	No	NA	Five or more years ago	No	NA	No	No	No	No	NA	No	No	No	Yes	No	No	Female	26	No	1	0	0	0	0	0	0	0	0	0	0	0	0	0	0	0	0
279	Wave 1	Yes	Yes	UIC College of Nursing	BSN: Nursing - Chicago	Good	15	15	10	Yes	Yes, more than one	No	More than 1 year but less than or equal to 2 years ago	No	NA	I do not know	No	NA	No	No	No	No	NA	No	No	No	No	No	No	Female	19	No	0	0	0	0	0	0	0	1	0	0	0	0	0	0	0	0	0
280	Wave 1	Yes	Yes	UIC College of Applied Health Sciences	MS: Occupational Therapy	Very good	3	1	1	Prefer not to answer	Yes, only one	No	Anytime less than or equal to one year ago	No	NA	More than 2 years but less than or equal to 3 years ago	No	NA	No	No	No	No	NA	No	No	No	No	No	No	Female	25	No	1	0	0	0	0	0	0	0	0	0	0	0	0	0	0	0	0
281	Wave 1	Yes	Yes	UIC College of Pharmacy	PharmD: Pharmacy - Chicago	Good	0	3	0	Yes	Yes, only one	No	Anytime less than or equal to one year ago	No	NA	Anytime less than or equal to one year ago	Yes	No	No	No	No	No	NA	No	No	No	No	No	No	Female	24	No	1	0	0	0	0	0	0	0	0	0	0	0	0	0	0	0	0
282	Wave 1	Yes	Yes	UIC College of Dentistry	DMD: Dental Medicine	Good	0	0	0	Yes	Yes, more than one	No	More than 1 year but less than or equal to 2 years ago	No	NA	More than 2 years but less than or equal to 3 years ago	No	NA	No	No	No	No	NA	No	No	No	No	No	No	Female	44	No	0	0	0	1	0	0	0	0	0	0	0	0	0	0	0	0	0
283	Wave 1	Yes	Yes	UIC College of Applied Health Sciences	MS: Nutrition	Very good	3	10	0	Yes	Yes, only one	No	Anytime less than or equal to one year ago	No	NA	Anytime less than or equal to one year ago	No	NA	No	No	No	No	NA	No	No	No	No	No	No	Female	NA	No	1	0	0	0	0	0	0	0	0	0	0	0	0	0	0	0	0
284	Wave 1	Yes	Yes	UIC College of Applied Health Sciences	DPT: Physical Therapy	Good	0	10	10	Yes	No	No	More than 2 years but less than 5 years ago	No	NA	I do not know	No	NA	No	No	No	Yes	No	No	No	No	No	No	No	Female	24	No	1	0	0	0	0	0	0	0	0	0	0	0	0	0	0	0	0
285	Wave 1	Yes	Yes	UIC College of Nursing	MS: Nursing - Chicago	Excellent	0	10	5	Yes	Yes, more than one	No	Anytime less than or equal to one year ago	No	NA	Anytime less than or equal to one year ago	No	NA	No	No	No	No	NA	No	No	No	No	No	No	Female	25	No	1	0	0	0	0	0	0	0	0	0	0	0	0	0	0	0	0
286	Wave 1	Yes	Yes	UIC College of Applied Health Sciences	DPT: Physical Therapy	Good	0	17	5	Yes	Yes, only one	No	Anytime less than or equal to one year ago	No	NA	Anytime less than or equal to one year ago	No	NA	No	No	No	No	NA	No	No	No	Yes	No	No	Male	26	No	0	0	0	1	0	0	0	0	0	0	0	0	0	0	0	0	0
287	Wave 1	Yes	Yes	UIC College of Applied Health Sciences	DPT: Physical Therapy	Good	0	5	3	Prefer not to answer	Yes, only one	No	More than 1 year but less than or equal to 2 years ago	No	NA	More than 1 year but less than or equal to 2 years ago	Yes	No	No	No	No	No	NA	No	No	No	No	No	No	Male	NA	No	0	0	0	1	0	0	0	0	0	0	0	0	0	0	0	0	0
288	Wave 1	Yes	Yes	UIC College of Applied Health Sciences	MS: Occupational Therapy	Very good	1	4	1	Yes	No	No	Anytime less than or equal to one year ago	No	NA	I do not know	No	NA	No	No	No	Yes	Yes	No	No	No	No	No	No	Female	32	No	1	0	0	0	0	0	0	0	0	0	0	0	0	0	0	0	0
289	Wave 1	Yes	Yes	UIC College of Nursing	MS: Nursing - Chicago	Excellent	2	3	0	Yes	No	Yes	Anytime less than or equal to one year ago	No	NA	More than 2 years but less than or equal to 3 years ago	No	NA	No	No	No	No	NA	No	No	No	No	No	No	Female	29	Mexican, Mexican American, Chicano/a	0	0	0	0	0	0	0	0	0	0	0	0	0	0	0	0	0
290	Wave 1	Yes	Yes	UIC College of Applied Health Sciences	DPT: Physical Therapy	Good	0	20	10	Yes	Yes, only one	No	Anytime less than or equal to one year ago	No	NA	I do not know	No	NA	No	No	No	No	NA	No	No	No	Yes	No	No	Female	22	No	1	0	0	0	0	0	0	0	0	0	0	0	0	0	0	0	0
291	Wave 1	Yes	Yes	UIC College of Applied Health Sciences	DPT: Physical Therapy	Good	3	10	3	Yes	Yes, more than one	No	Anytime less than or equal to one year ago	No	NA	Anytime less than or equal to one year ago	Yes	No	No	No	No	Yes	Yes	No	No	No	Yes	No	No	Female	27	No	1	0	0	0	0	0	0	0	0	0	0	0	0	0	0	0	0
292	Wave 1	Yes	Yes	UIC College of Dentistry	DMD: Dental Medicine	Very good	0	4	0	Yes	Yes, more than one	No	Anytime less than or equal to one year ago	No	NA	Never	No	NA	No	No	No	No	NA	No	No	No	Yes	No	No	Female	25	No	1	0	0	0	0	0	0	0	0	0	0	0	0	0	0	0	0
293	Wave 1	Yes	Yes	UIC College of Dentistry	DMD: Dental Medicine	Very good	0	5	3	Yes	Yes, more than one	No	Anytime less than or equal to one year ago	No	NA	Never	No	NA	No	No	No	Yes	No	No	No	No	No	No	No	Female	29	No	1	0	0	0	0	0	0	0	0	0	0	0	0	0	0	0	0
294	Wave 1	Yes	Yes	UIC College of Applied Health Sciences	MS: Nutrition	Very good	0	7	2	Yes	Yes, only one	No	Anytime less than or equal to one year ago	No	NA	More than 3 years but less than or equal to 4 years ago	Yes	No	No	No	No	No	NA	No	No	No	No	No	No	Female	23	No	1	0	0	0	0	0	0	0	0	0	0	0	0	0	0	0	0
295	Wave 1	Yes	Yes	UIC College of Applied Health Sciences	MS: Occupational Therapy	Very good	0	4	2	Yes	No	No	More than 2 years but less than 5 years ago	No	NA	More than 1 year but less than or equal to 2 years ago	No	NA	No	No	No	Yes	Yes	No	No	No	No	No	No	Female	NA	No	1	0	0	0	0	0	0	0	0	0	0	0	0	0	0	0	0
296	Wave 1	Yes	Yes	University of Illinois College of Medicine	MD: Medicine - Chicago	Very good	0	4	4	Yes	No	No	Anytime less than or equal to one year ago	No	NA	More than 2 years but less than or equal to 3 years ago	No	NA	No	No	No	No	NA	No	No	No	No	No	No	Female	25	No	0	0	0	0	0	0	0	1	0	0	0	0	0	0	0	0	0
297	Wave 1	Yes	Yes	UIC College of Applied Health Sciences	BS: Nutrition-Coordinated Program	Very good	2	5	3	Yes	Yes, only one	Yes	I do not know	No	NA	I do not know	No	NA	No	No	No	No	NA	No	No	No	Yes	No	No	Female	29	No	1	0	0	0	0	0	0	0	0	0	0	0	0	0	0	0	0
298	Wave 1	Yes	Yes	University of Illinois College of Medicine	MD: Medicine - Chicago	Good	0	15	10	Yes	Yes, more than one	No	Anytime less than or equal to one year ago	No	NA	More than 2 years but less than or equal to 3 years ago	No	NA	No	No	Yes	No	NA	No	No	No	No	No	No	Female	25	No	1	0	0	0	0	0	0	0	0	0	0	0	0	0	0	0	0
299	Wave 1	Yes	Yes	UIC College of Applied Health Sciences	DPT: Physical Therapy	Excellent	0	0	0	Yes	Yes, more than one	No	Anytime less than or equal to one year ago	No	NA	Never	No	NA	No	No	No	No	NA	No	No	No	No	No	No	Female	23	Mexican, Mexican American, Chicano/a	1	0	0	0	0	0	0	0	0	0	0	0	0	0	0	0	0
300	Wave 1	Yes	Yes	Jane Addams College of Social Work	MSW: Social Work - UIC	Very good	0	5	1	Yes	Yes, only one	No	Anytime less than or equal to one year ago	No	NA	Never	No	NA	No	No	No	Yes	No	No	No	No	Yes	No	No	Female	31	No	0	1	0	0	0	0	0	0	0	0	0	0	0	0	0	0	0
301	Wave 1	Yes	Yes	University of Illinois College of Medicine	MD: Medicine - Peoria	Excellent	7	2	7	Yes	Yes, only one	No	More than 1 year but less than or equal to 2 years ago	No	NA	More than 1 year but less than or equal to 2 years ago	No	NA	No	No	No	No	NA	No	No	No	No	No	No	Female	NA	Mexican, Mexican American, Chicano/a	0	0	0	0	0	0	0	0	0	0	0	0	0	0	0	0	0
302	Wave 1	Yes	Yes	University of Illinois College of Medicine	MD: Medicine - Rockford	Very good	0	10	5	Yes	No	No	Anytime less than or equal to one year ago	No	NA	Never	No	NA	No	No	No	No	NA	No	No	No	No	No	No	Female	26	No	1	0	0	0	0	0	0	0	0	0	0	0	0	0	0	0	0
303	Wave 1	Yes	Yes	University of Illinois College of Medicine	MD: Medicine - Rockford	Good	2	5	2	Yes	Yes, more than one	No	Anytime less than or equal to one year ago	No	NA	Anytime less than or equal to one year ago	No	NA	No	No	No	No	NA	No	No	No	No	No	No	Female	22	No	0	0	0	0	1	0	0	0	0	0	0	0	0	0	0	0	0
304	Wave 1	Yes	Yes	UIC College of Applied Health Sciences	MS: Occupational Therapy	Very good	2	6	6	Yes	Yes, more than one	No	Anytime less than or equal to one year ago	No	NA	Five or more years ago	No	NA	No	No	No	No	NA	No	No	No	No	No	No	Female	23	No	1	0	0	0	0	0	0	0	0	0	0	0	0	0	0	0	0
305	Wave 1	Yes	Yes	UIC School of Public Health	MPH: Community Health Sciences	Very good	0	10	5	Yes	Yes, only one	No	More than 2 years but less than 5 years ago	No	NA	Never	No	NA	No	No	No	No	NA	No	No	No	No	No	No	Female	21	No	1	0	0	0	0	0	0	0	0	0	0	0	0	0	0	0	0
306	Wave 1	Yes	Yes	UIC School of Public Health	MPH: Epidemiology	Very good	15	3	0	No	No	No	Anytime less than or equal to one year ago	No	NA	More than 1 year but less than or equal to 2 years ago	Yes	No	No	No	No	No	NA	No	No	No	No	Yes	No	Female	24	No	1	0	0	0	0	0	0	0	0	0	0	0	0	0	0	0	0
307	Wave 1	Yes	Yes	UIC College of Pharmacy	PharmD: Pharmacy - Rockford	Good	1	4	1	Yes	No	Yes	More than 1 year but less than or equal to 2 years ago	No	NA	Never	No	NA	No	No	No	No	NA	No	No	No	No	No	No	Female	26	No	0	1	0	0	0	0	0	0	0	0	0	0	0	0	0	0	0
308	Wave 1	Yes	Yes	UIC College of Nursing	DNP: Nursing Practice -Chicago	Very good	2	5	3	Yes	Yes, only one	No	Anytime less than or equal to one year ago	Yes, only during pregnancy	NA	Anytime less than or equal to one year ago	No	NA	No	No	No	No	NA	No	No	No	Yes	No	No	Female	36	No	1	0	0	0	0	0	0	0	0	0	0	0	0	0	0	0	0
309	Wave 1	Yes	Yes	UIC College of Nursing	MS: Nursing - Chicago	Very good	0	5	0	Yes	Yes, more than one	No	More than 1 year but less than or equal to 2 years ago	No	NA	More than 1 year but less than or equal to 2 years ago	No	NA	No	No	No	No	NA	No	No	No	No	No	No	Female	NA	No	0	0	0	0	0	1	0	0	0	0	0	0	0	0	0	0	0
310	Wave 1	Yes	Yes	UIC College of Applied Health Sciences	DPT: Physical Therapy	Good	0	15	0	Yes	Yes, only one	No	Anytime less than or equal to one year ago	No	NA	Never	No	NA	No	No	No	No	NA	No	No	No	No	No	No	Female	NA	No	1	0	0	0	0	0	0	0	0	0	0	0	0	0	0	0	0
311	Wave 1	Yes	Yes	UIC College of Nursing	BSN: Nursing - Chicago	Very good	0	1	0	No	No	No	More than 1 year but less than or equal to 2 years ago	No	NA	More than 1 year but less than or equal to 2 years ago	No	NA	No	No	No	Yes	Yes	I do not know	No	No	No	No	No	Female	47	No	1	0	0	0	0	0	0	0	0	0	0	0	0	0	0	0	0
312	Wave 1	Yes	Yes	UIC College of Applied Health Sciences	DPT: Physical Therapy	Excellent	0	0	0	Yes	Yes, only one	No	Anytime less than or equal to one year ago	No	NA	Never	No	NA	No	No	No	No	NA	No	No	No	No	No	No	Female	25	No	1	0	0	0	0	0	0	0	0	0	0	0	0	0	0	0	0
313	Wave 1	Yes	Yes	Jane Addams College of Social Work	MSW: Social Work - UIC	Very good	0	10	0	Yes	Yes, more than one	No	Anytime less than or equal to one year ago	No	NA	Anytime less than or equal to one year ago	No	NA	No	No	No	No	NA	No	No	No	No	No	No	Female	53	No	1	0	0	0	0	0	0	0	0	0	0	0	0	0	0	0	0
314	Wave 1	Yes	Yes	University of Illinois College of Medicine	MD: Medicine - Chicago	Excellent	0	5	0	Yes	Yes, only one	No	Anytime less than or equal to one year ago	No	NA	Anytime less than or equal to one year ago	No	NA	No	No	No	No	NA	No	No	No	No	No	No	Female	26	No	0	0	0	1	0	0	0	0	0	0	0	0	0	0	0	0	0
315	Wave 1	Yes	Yes	UIC College of Pharmacy	PharmD: Pharmacy - Rockford	Excellent	3	25	25	Yes	Yes, only one	No	More than 2 years but less than 5 years ago	Told borderline high or prehypertensive	NA	More than 4 years but less than 5 years ago	Yes	No	No	No	No	No	NA	No	No	No	Yes	No	No	Male	28	No	1	0	0	0	0	0	0	0	0	0	0	0	0	0	0	0	0
316	Wave 1	Yes	Yes	University of Illinois College of Medicine	MD: Medicine - Chicago	Excellent	0	5	0	Yes	Yes, more than one	Yes	Anytime less than or equal to one year ago	No	NA	Anytime less than or equal to one year ago	No	NA	No	No	No	No	NA	No	No	No	No	No	No	Male	30	No	1	0	0	0	0	0	0	0	0	0	0	0	0	0	0	0	0
317	Wave 1	Yes	Yes	UIC College of Applied Health Sciences	MS: Occupational Therapy	Good	0	5	0	Yes	Yes, only one	No	Anytime less than or equal to one year ago	No	NA	I do not know	No	NA	No	No	No	No	NA	No	No	No	Prefer not to answer	No	No	Female	37	No	0	1	0	0	0	0	0	0	0	0	0	0	0	0	0	0	0
318	Wave 1	Yes	Yes	UIC College of Applied Health Sciences	MS: Nutrition	Very good	0	20	5	Yes	No	No	Anytime less than or equal to one year ago	No	NA	Anytime less than or equal to one year ago	No	NA	No	No	No	No	NA	No	No	No	No	No	No	Female	28	No	0	0	0	0	0	0	0	0	0	1	0	0	0	0	0	0	0
319	Wave 1	Yes	Yes	Jane Addams College of Social Work	MSW: Social Work - UIC	Very good	1	10	3	Yes	No	No	More than 2 years but less than 5 years ago	No	NA	Never	No	NA	No	No	No	Yes	I do not know	No	No	No	Yes	No	No	Female	25	No	1	0	0	0	0	0	0	0	0	0	0	0	0	0	0	0	0
320	Wave 1	Yes	Yes	UIC College of Dentistry	DMD: Dental Medicine	Good	4	7	7	Yes	Yes, more than one	Yes	Anytime less than or equal to one year ago	No	NA	More than 1 year but less than or equal to 2 years ago	No	NA	No	No	No	No	NA	No	No	No	No	No	No	Female	23	No	0	0	0	0	0	0	0	0	0	0	0	0	0	0	0	0	0
321	Wave 1	Yes	Yes	Jane Addams College of Social Work	MSW: Social Work - UIC	Excellent	0	2	2	Yes	Yes, more than one	No	Anytime less than or equal to one year ago	No	NA	More than 3 years but less than or equal to 4 years ago	Yes	No	No	No	No	No	NA	No	No	No	Yes	No	No	Female	30	No	1	0	0	0	0	0	0	0	0	0	0	0	0	0	0	0	0
322	Wave 1	Yes	Yes	UIC College of Nursing	MS: Nursing - Chicago	Very good	0	5	2	Yes	Yes, more than one	No	Anytime less than or equal to one year ago	No	NA	Anytime less than or equal to one year ago	No	NA	No	No	No	No	NA	No	No	No	No	No	No	Female	23	No	1	0	0	0	0	0	0	0	0	0	0	0	0	0	0	0	0
323	Wave 1	Yes	Yes	UIC College of Nursing	DNP: Nursing Practice -Chicago	Very good	0	3	3	Yes	Yes, more than one	No	Anytime less than or equal to one year ago	No	NA	Anytime less than or equal to one year ago	No	NA	Yes	No	No	No	NA	No	No	No	Yes	No	No	Female	26	Mexican, Mexican American, Chicano/a	1	0	0	0	0	0	0	0	0	0	0	0	0	0	0	0	0
324	Wave 1	Yes	Yes	Jane Addams College of Social Work	MSW: Social Work - UIC	Good	2	25	10	Yes	Yes, more than one	Yes	Anytime less than or equal to one year ago	No	NA	I do not know	No	NA	No	No	No	Yes	Yes	No	No	No	Yes	No	No	Female	27	No	1	0	0	0	0	0	0	0	0	0	0	0	0	0	0	0	0
325	Wave 1	Yes	Yes	University of Illinois College of Medicine	MD: Medicine - Rockford	Excellent	0	2	0	Yes	Yes, only one	No	Anytime less than or equal to one year ago	No	NA	Five or more years ago	No	NA	No	No	No	Yes	Yes	No	No	No	No	No	No	Female	27	No	1	0	0	0	0	0	0	0	0	0	0	0	0	0	0	0	0
326	Wave 1	Yes	Yes	UIC School of Public Health	MPH: Community Health Sciences (Online)	Excellent	3	4	2	Yes	Yes, more than one	No	More than 1 year but less than or equal to 2 years ago	No	NA	Anytime less than or equal to one year ago	No	NA	No	No	No	No	NA	No	No	No	Yes	No	No	Female	NA	No	1	0	0	0	0	0	0	0	0	0	0	0	0	0	0	0	0
327	Wave 1	Yes	Yes	UIC College of Nursing	DNP: Nursing Practice -Chicago	Very good	2	5	0	Yes	Yes, only one	No	Anytime less than or equal to one year ago	No	NA	Anytime less than or equal to one year ago	No	NA	No	No	No	No	NA	No	No	No	Yes	No	No	Female	31	No	1	0	0	0	0	0	0	0	0	0	0	0	0	0	0	0	0
328	Wave 1	Yes	Yes	UIC School of Public Health	MPH: Community Health Sciences	Good	0	10	1	Yes	Yes, more than one	No	Anytime less than or equal to one year ago	No	NA	I do not know	No	NA	No	No	No	No	NA	No	Yes	No	No	No	No	Female	33	No	1	0	0	0	0	0	0	0	0	0	0	0	0	0	0	0	0
329	Wave 1	Yes	Yes	UIC College of Nursing	DNP: Nursing Practice -Chicago	Excellent	3	0	3	Yes	Yes, more than one	No	Anytime less than or equal to one year ago	No	NA	Anytime less than or equal to one year ago	No	NA	No	No	No	No	NA	No	No	No	No	No	No	Female	26	No	1	0	0	0	0	0	0	0	0	0	0	0	0	0	0	0	0
330	Wave 1	Yes	Yes	UIC College of Nursing	MS: Nursing - Chicago	Good	3	12	10	Yes	Yes, more than one	Yes	Anytime less than or equal to one year ago	No	NA	Anytime less than or equal to one year ago	Yes	No	No	No	No	No	NA	No	No	No	NA	No	No	Female	31	No	1	0	0	0	0	0	0	0	0	0	0	0	0	0	0	0	0
331	Wave 1	Yes	Yes	University of Illinois College of Medicine	MD: Medicine - Peoria	Good	5	25	5	Prefer not to answer	Prefer not to answer	Prefer not to answer	Prefer not to answer	No	NA	Never	No	NA	No	No	No	No	NA	No	No	No	Yes	No	No	Female	24	Prefer not to answer	0	0	0	0	0	0	0	0	0	0	0	0	0	0	0	0	0
332	Wave 1	Yes	Yes	Jane Addams College of Social Work	MSW: Social Work - UIC	Fair	0	5	8	Yes	No	No	Anytime less than or equal to one year ago	Told borderline high or prehypertensive	NA	More than 3 years but less than or equal to 4 years ago	No	NA	No	No	No	Yes	No	No	No	No	No	No	No	Female	29	No	0	0	0	0	1	0	0	0	1	0	0	0	0	0	0	0	0
333	Wave 1	Yes	Yes	UIC School of Public Health	MPH: Community Health Sciences	Excellent	0	20	7	Yes	No	No	More than 2 years but less than 5 years ago	No	NA	Never	No	NA	No	No	No	No	NA	No	No	No	Yes	No	No	Female	33	No	1	0	0	0	0	0	0	0	0	0	0	0	0	0	0	0	0
334	Wave 1	Yes	Yes	UIC College of Nursing	MS: Nursing - Urbana	Good	10	18	10	Yes	Yes, more than one	No	Anytime less than or equal to one year ago	No	NA	Anytime less than or equal to one year ago	No	NA	No	No	No	Yes	Yes	No	No	No	Yes	No	No	Female	23	Mexican, Mexican American, Chicano/a	1	0	0	0	0	0	0	0	0	0	0	0	0	0	0	0	0
335	Wave 1	Yes	Yes	UIC College of Pharmacy	PharmD: Pharmacy - Chicago	Good	0	12	15	Yes	I do not know	No	Anytime less than or equal to one year ago	No	NA	Never	No	NA	No	No	No	No	NA	No	Prefer not to answer	No	No	No	No	Female	25	No	0	0	0	0	1	0	0	0	0	0	0	0	0	0	0	0	0
336	Wave 1	Yes	Yes	UIC College of Applied Health Sciences	BS: Health Information Management	Very good	5	5	3	No	Yes, only one	Yes	More than 1 year but less than or equal to 2 years ago	No	NA	Anytime less than or equal to one year ago	No	NA	No	No	No	No	NA	No	No	No	No	No	No	Female	22	Another Hispanic, Latino/a, or Spanish origin	1	0	0	0	0	0	0	0	0	0	0	0	0	0	0	0	0
337	Wave 1	Yes	Yes	UIC College of Applied Health Sciences	BS: Health Information Management	Good	10	18	30	Yes	Yes, only one	No	More than 1 year but less than or equal to 2 years ago	No	NA	More than 1 year but less than or equal to 2 years ago	No	NA	Yes	No	No	Yes	Yes	No	No	No	I do not know	No	No	Female	21	Mexican, Mexican American, Chicano/a	0	0	0	0	0	0	0	0	0	0	0	0	0	0	0	0	0
338	Wave 1	Yes	Yes	Jane Addams College of Social Work	MSW: Social Work - UIC	Good	3	3	2	No	Yes, more than one	Yes	More than 1 year but less than or equal to 2 years ago	No	NA	More than 1 year but less than or equal to 2 years ago	Yes	No	No	No	No	Yes	Yes	No	No	No	No	No	No	Female	50	No	1	0	0	0	0	0	0	0	0	0	0	0	0	0	0	0	0
339	Wave 1	Yes	Yes	UIC School of Public Health	MPH: Health Policy & Administration	Very good	0	25	10	Yes	Yes, more than one	No	Anytime less than or equal to one year ago	No	NA	Anytime less than or equal to one year ago	Yes	No	No	No	No	No	NA	No	No	No	Yes	No	No	Female	32	Mexican, Mexican American, Chicano/a	1	0	0	0	0	0	0	0	0	0	0	0	0	0	0	0	0
340	Wave 1	Yes	Yes	UIC College of Applied Health Sciences	DPT: Physical Therapy	Good	0	1	0	Yes	No	No	Anytime less than or equal to one year ago	Told borderline high or prehypertensive	NA	Never	No	NA	No	No	No	No	NA	No	No	No	No	No	No	Female	24	No	1	0	0	0	0	0	0	0	0	0	0	0	0	0	0	0	0
341	Wave 1	Yes	Yes	UIC College of Nursing	MS: Nursing - Chicago	Very good	0	5	1	Yes	Yes, only one	No	Anytime less than or equal to one year ago	Yes, only during pregnancy	NA	Anytime less than or equal to one year ago	No	NA	No	No	No	No	NA	No	No	No	No	No	No	Female	42	No	1	0	0	0	0	0	0	0	0	0	0	0	0	0	0	0	0
342	Wave 1	Yes	Yes	UIC College of Applied Health Sciences	MS: Occupational Therapy	Excellent	7	15	4	Yes	No	No	Anytime less than or equal to one year ago	No	NA	Never	No	NA	No	No	No	No	NA	No	No	No	No	No	No	Female	24	No	1	0	0	0	0	0	0	0	0	0	0	0	0	0	0	0	0
343	Wave 1	Yes	Yes	UIC College of Nursing	BSN: Nursing - Urbana	Very good	4	10	8	No	Yes, only one	No	Anytime less than or equal to one year ago	No	NA	Never	No	NA	No	No	No	No	NA	No	No	No	No	No	No	Female	20	No	1	0	0	0	0	0	0	0	0	0	0	0	0	0	0	0	0
344	Wave 1	Yes	Yes	UIC College of Pharmacy	PharmD: Pharmacy - Chicago	Good	0	20	10	Yes	Yes, only one	No	Anytime less than or equal to one year ago	No	NA	Anytime less than or equal to one year ago	No	NA	Yes	No	No	No	NA	No	No	No	I do not know	No	No	Female	23	No	0	0	0	1	0	0	0	0	0	0	0	0	0	0	0	0	0
345	Wave 1	Yes	Yes	UIC College of Nursing	BSN: Registered Nurse to Bachelor of Nursing - Chicago	Very good	0	3	2	Yes	Yes, only one	No	More than 1 year but less than or equal to 2 years ago	No	NA	More than 1 year but less than or equal to 2 years ago	No	NA	No	No	No	No	NA	No	No	No	No	No	No	Female	23	No	0	0	0	0	0	1	0	0	0	0	0	0	0	0	0	0	0
346	Wave 1	Yes	Yes	University of Illinois College of Medicine	MD: Medicine - Rockford	Fair	15	15	2	Yes	Yes, more than one	No	Anytime less than or equal to one year ago	No	NA	Anytime less than or equal to one year ago	No	NA	No	No	No	No	NA	No	No	No	No	No	No	Female	23	No	1	0	0	0	0	0	0	0	0	0	0	0	0	0	0	0	0
347	Wave 1	Yes	Yes	UIC College of Applied Health Sciences	DPT: Physical Therapy	Very good	1	5	3	Yes	No	No	More than 2 years but less than 5 years ago	No	NA	Never	No	NA	No	No	No	Yes	No	I do not know	No	No	No	No	No	Female	24	No	0	0	0	0	1	0	0	0	0	0	0	0	0	0	0	0	0
348	Wave 1	Yes	Yes	UIC College of Nursing	MS: Nursing - Chicago	Very good	3	2	2	Yes	Yes, more than one	Yes	Anytime less than or equal to one year ago	No	NA	I do not know	No	NA	No	No	Yes	No	NA	No	No	No	Yes	No	No	Female	27	No	1	0	0	0	0	0	0	0	0	0	0	0	0	0	0	0	0
349	Wave 1	Yes	Yes	UIC School of Public Health	MPH: Epidemiology	Excellent	1	5	1	Yes	Yes, only one	No	Anytime less than or equal to one year ago	No	NA	More than 3 years but less than or equal to 4 years ago	No	NA	No	No	No	No	NA	No	No	No	No	No	No	Female	22	No	1	0	0	0	0	0	0	0	0	0	0	0	0	0	0	0	0
350	Wave 1	Yes	Yes	UIC College of Pharmacy	PharmD: Pharmacy - Chicago	Good	2	14	10	Yes	Yes, more than one	No	Anytime less than or equal to one year ago	No	NA	Never	No	NA	No	No	No	No	NA	No	No	No	Yes	No	No	Female	28	No	1	0	0	0	0	0	0	0	0	0	0	0	0	0	0	0	0
351	Wave 1	Yes	Yes	UIC College of Dentistry	DMD-AS: Dental Medicine-Advanced Standing	Very good	0	0	0	Yes	No	No	Anytime less than or equal to one year ago	No	NA	Anytime less than or equal to one year ago	No	NA	No	No	No	No	NA	No	No	No	No	No	No	Female	40	No	1	0	0	0	0	0	0	0	0	0	0	0	0	0	0	0	0
352	Wave 1	Yes	Yes	UIC College of Dentistry	DMD: Dental Medicine	Very good	2	0	2	Yes	Yes, more than one	No	More than 1 year but less than or equal to 2 years ago	No	NA	More than 1 year but less than or equal to 2 years ago	No	NA	No	No	No	No	NA	No	No	No	No	No	No	Female	23	No	0	0	0	1	0	0	0	0	0	0	0	0	0	0	0	0	0
353	Wave 1	Yes	Yes	UIC School of Public Health	MPH: Health Policy & Administration	Very good	2	7	2	Yes	No	No	More than 2 years but less than 5 years ago	No	NA	I do not know	I do not know	NA	No	No	No	No	NA	No	No	No	No	No	No	Female	22	No	1	0	0	0	0	0	0	0	0	0	0	0	0	0	0	0	0
354	Wave 1	Yes	Yes	University of Illinois College of Medicine	MD: Medicine - Chicago	Very good	2	3	1	Yes	Yes, only one	No	Anytime less than or equal to one year ago	No	NA	Never	No	NA	No	No	No	No	NA	No	No	No	No	No	No	Female	24	No	1	0	0	0	0	0	0	0	0	0	0	0	0	0	0	0	0
355	Wave 1	Yes	Yes	University of Illinois College of Medicine	MD: Medicine - Chicago	Good	2	3	1	Yes	Yes, more than one	No	More than 1 year but less than or equal to 2 years ago	No	NA	Anytime less than or equal to one year ago	Yes	No	No	No	No	No	NA	No	No	No	No	No	No	Female	25	No	1	0	0	0	0	0	0	0	0	0	0	0	0	0	0	0	0
356	Wave 1	Yes	Yes	UIC College of Nursing	DNP: Nursing Practice -Chicago	Very good	2	4	4	Yes	Yes, more than one	No	More than 1 year but less than or equal to 2 years ago	No	NA	Anytime less than or equal to one year ago	No	NA	No	No	No	No	NA	No	No	No	No	No	No	Female	28	No	1	0	0	0	0	0	0	0	0	0	0	0	0	0	0	0	0
357	Wave 1	Yes	Yes	University of Illinois College of Medicine	MD: Medicine - Chicago	Very good	0	15	10	Yes	Yes, only one	No	Anytime less than or equal to one year ago	No	NA	Never	No	NA	No	No	No	Yes	Yes	No	No	No	Yes	No	No	Female	30	Mexican, Mexican American, Chicano/a	1	0	0	0	0	0	0	0	0	0	0	0	0	0	0	0	0
358	Wave 1	Yes	Yes	UIC College of Nursing	MS: Nursing - Chicago	Excellent	1	10	5	Yes	No	No	More than 1 year but less than or equal to 2 years ago	No	NA	Never	No	NA	No	No	No	No	NA	No	No	No	No	No	No	Female	25	No	0	1	0	0	0	0	0	0	0	0	0	0	0	0	0	0	0
359	Wave 1	Yes	Yes	UIC College of Nursing	BSN: Nursing - Chicago	Very good	15	20	15	Yes	Yes, more than one	No	Anytime less than or equal to one year ago	No	NA	Anytime less than or equal to one year ago	No	NA	No	No	No	No	NA	No	No	No	No	No	No	Female	20	No	0	0	0	0	0	0	0	0	0	0	0	0	0	0	0	0	0
360	Wave 1	Yes	Yes	Jane Addams College of Social Work	MSW: Social Work - UIC	Good	2	10	6	Yes	Yes, only one	Yes	Anytime less than or equal to one year ago	No	NA	Anytime less than or equal to one year ago	I do not know	NA	No	No	No	Yes	Yes	No	No	No	No	No	No	Female	24	Mexican, Mexican American, Chicano/a	0	0	0	0	0	0	0	0	0	0	0	0	0	0	0	0	0
361	Wave 1	Yes	Yes	UIC College of Dentistry	DMD: Dental Medicine	Excellent	3	5	5	Yes	Yes, more than one	No	Anytime less than or equal to one year ago	No	NA	More than 1 year but less than or equal to 2 years ago	No	NA	No	No	No	No	NA	No	No	No	No	No	No	Female	25	No	1	0	0	0	0	0	0	0	0	0	0	0	0	0	0	0	0
362	Wave 1	Yes	Yes	University of Illinois College of Medicine	MD: Medicine - Chicago	Good	1	10	2	Yes	Yes, more than one	No	More than 1 year but less than or equal to 2 years ago	No	NA	Never	No	NA	No	No	No	No	NA	No	No	No	No	No	No	Female	25	No	1	0	0	0	0	0	0	0	0	0	0	0	0	0	0	0	0
363	Wave 1	Yes	Yes	Jane Addams College of Social Work	MSW: Social Work - UIC	Very good	0	3	0	Yes	Yes, only one	No	Anytime less than or equal to one year ago	No	NA	Anytime less than or equal to one year ago	No	NA	No	No	No	No	NA	No	No	No	No	No	No	Female	23	No	1	0	0	0	0	0	0	0	0	0	0	0	0	0	0	0	0
364	Wave 1	Yes	Yes	UIC College of Pharmacy	PharmD: Pharmacy - Chicago	Very good	0	8	2	Yes	No	No	Anytime less than or equal to one year ago	No	NA	Never	No	NA	No	No	No	No	NA	No	No	No	No	No	No	Female	24	Mexican, Mexican American, Chicano/a	0	0	0	0	0	0	0	0	0	0	0	0	0	0	0	0	0
365	Wave 1	Yes	Yes	UIC College of Nursing	BSN: Nursing - Urbana	Very good	0	3	3	Yes	Yes, more than one	No	Anytime less than or equal to one year ago	No	NA	Never	No	NA	No	No	No	No	NA	No	No	No	Yes	No	No	Female	22	No	1	0	0	0	0	0	0	0	0	0	0	0	0	0	0	0	0
366	Wave 1	Yes	Yes	University of Illinois College of Medicine	MD: Medicine - Rockford	Very good	2	6	1	Yes	Yes, only one	No	Anytime less than or equal to one year ago	No	NA	Never	No	NA	No	No	No	No	NA	No	No	No	No	No	No	Female	23	No	1	0	0	0	0	0	0	0	0	0	0	0	0	0	0	0	0
367	Wave 1	Yes	Yes	University of Illinois College of Medicine	MD: Medicine - Chicago	Very good	0	5	0	Yes	No	No	Five or more years ago	No	NA	Five or more years ago	No	NA	No	No	No	No	NA	No	No	No	No	No	No	Female	29	No	1	0	0	0	0	0	0	0	0	0	0	0	0	0	0	0	0
368	Wave 1	Yes	Yes	UIC College of Nursing	MS: Nursing - Chicago	Good	0	7	7	No	Yes, more than one	Yes	Anytime less than or equal to one year ago	Yes	NA	More than 1 year but less than or equal to 2 years ago	Yes	No	No	No	No	No	NA	No	No	No	No	No	No	Female	29	No	1	0	0	0	0	0	0	0	0	0	0	0	0	0	0	0	0
369	Wave 1	Yes	Yes	UIC School of Public Health	MPH: Health Policy & Administration	Very good	6	10	12	Yes	Yes, more than one	No	Anytime less than or equal to one year ago	No	NA	I do not know	No	NA	No	No	No	No	NA	No	No	No	No	No	No	Female	25	No	1	0	0	0	0	0	0	0	0	0	0	0	0	0	0	0	0
370	Wave 1	Yes	Yes	UIC College of Nursing	MS: Nursing - Chicago	Very good	2	7	3	Yes	Yes, more than one	Yes	Anytime less than or equal to one year ago	No	NA	Anytime less than or equal to one year ago	No	NA	No	No	No	Yes	Yes	No	No	No	No	No	No	Female	27	No	1	0	0	0	0	0	0	0	0	0	0	0	0	0	0	0	0
371	Wave 1	Yes	Yes	UIC College of Nursing	DNP: Nursing Practice -Chicago	Very good	3	5	8	Yes	No	Yes	More than 2 years but less than 5 years ago	No	NA	Never	No	NA	No	No	No	No	NA	No	No	No	No	No	No	Female	27	No	1	0	0	0	0	0	0	0	0	0	0	0	0	0	0	0	0
372	Wave 1	Yes	Yes	UIC College of Dentistry	DMD-AS: Dental Medicine-Advanced Standing	Very good	2	2	2	Yes	Yes, only one	No	More than 1 year but less than or equal to 2 years ago	No	NA	More than 2 years but less than or equal to 3 years ago	No	NA	No	No	No	No	NA	No	No	No	No	No	No	Male	35	No	1	0	0	0	0	0	0	0	0	0	0	0	0	0	0	0	0
373	Wave 1	Yes	Yes	University of Illinois College of Medicine	MD: Medicine - Peoria	Very good	0	5	0	Yes	Yes, only one	No	Anytime less than or equal to one year ago	No	NA	Never	No	NA	No	No	No	Yes	No	No	No	No	No	No	No	Male	25	No	1	0	0	0	0	0	0	0	0	0	0	0	0	0	0	0	0
374	Wave 1	Yes	Yes	UIC College of Dentistry	DMD: Dental Medicine	Very good	0	0	0	Yes	Yes, more than one	No	Anytime less than or equal to one year ago	Yes	NA	Anytime less than or equal to one year ago	No	NA	No	No	No	No	NA	No	No	No	No	No	No	Male	41	No	1	0	0	0	0	0	0	0	0	0	0	0	0	0	0	0	0
375	Wave 1	Yes	Yes	UIC College of Nursing	DNP: Nursing Practice -Chicago	Good	5	15	15	Yes	Yes, only one	No	More than 1 year but less than or equal to 2 years ago	No	NA	More than 1 year but less than or equal to 2 years ago	No	NA	No	No	No	No	NA	No	No	No	No	No	No	Male	NA	No	0	0	0	0	0	0	0	0	0	1	0	0	0	0	0	0	0
376	Wave 1	Yes	Yes	University of Illinois College of Medicine	MD: Medicine - Chicago	Very good	0	2	0	Yes	Yes, only one	Yes	More than 1 year but less than or equal to 2 years ago	No	NA	More than 1 year but less than or equal to 2 years ago	Yes	No	No	No	No	No	NA	No	No	No	Yes	No	No	Male	30	No	1	0	0	0	0	0	0	0	0	0	0	0	0	0	0	0	0
377	Wave 1	Yes	Yes	University of Illinois College of Medicine	MD: Medicine - Chicago	Good	0	1	0	Yes	No	Yes	More than 1 year but less than or equal to 2 years ago	Told borderline high or prehypertensive	NA	I do not know	No	NA	No	No	No	Yes	No	No	No	No	No	No	No	Female	26	No	0	0	0	0	0	0	0	0	0	0	0	0	0	0	1	0	0
378	Wave 1	Yes	Yes	UIC College of Nursing	MS: Nursing - Chicago	Very good	0	5	3	Yes	Yes, only one	No	Anytime less than or equal to one year ago	Told borderline high or prehypertensive	NA	More than 1 year but less than or equal to 2 years ago	No	NA	No	No	No	No	NA	No	No	No	No	No	No	Female	30	No	1	0	0	0	0	0	0	0	0	0	0	0	0	0	0	0	0
379	Wave 1	Yes	Yes	University of Illinois College of Medicine	MD: Medicine - Chicago	Very good	1	10	7	Yes	No	No	More than 2 years but less than 5 years ago	No	NA	Never	No	NA	No	No	No	No	NA	No	No	No	No	No	No	Female	25	No	1	0	0	0	0	0	0	0	0	0	0	0	0	0	0	0	0
380	Wave 1	Yes	Yes	UIC College of Applied Health Sciences	DPT: Physical Therapy	Good	0	15	10	Yes	Yes, only one	No	More than 1 year but less than or equal to 2 years ago	No	NA	Never	No	NA	No	No	No	No	NA	No	No	No	No	No	No	Female	23	No	1	0	0	0	0	0	0	0	0	0	0	0	0	0	0	0	0
381	Wave 1	Yes	Yes	UIC College of Pharmacy	PharmD: Pharmacy - Chicago	Good	0	15	10	Yes	Yes, only one	No	Anytime less than or equal to one year ago	No	NA	Anytime less than or equal to one year ago	No	NA	No	No	No	No	NA	No	No	No	No	No	No	Female	23	No	1	0	0	0	0	1	0	0	0	0	0	0	0	0	0	0	0
382	Wave 1	Yes	Yes	UIC School of Public Health	MPH: Community Health Sciences	Very good	2	5	5	Yes	Yes, more than one	No	More than 1 year but less than or equal to 2 years ago	No	NA	I do not know	No	NA	No	No	No	No	NA	No	No	No	Yes	No	No	Female	24	No	1	0	0	0	0	0	0	0	0	0	0	0	0	0	0	0	0
383	Wave 1	Yes	Yes	UIC College of Pharmacy	PharmD: Pharmacy - Chicago	Poor	20	20	30	Yes	Yes, more than one	No	Anytime less than or equal to one year ago	No	NA	Anytime less than or equal to one year ago	No	NA	No	No	No	No	NA	No	No	No	No	No	No	Female	23	No	0	0	0	1	0	0	0	0	0	0	0	0	0	0	0	0	0
384	Wave 1	Yes	Yes	Jane Addams College of Social Work	MSW: Social Work - UIC	Good	0	10	10	Yes	No	No	More than 2 years but less than 5 years ago	No	NA	More than 2 years but less than or equal to 3 years ago	No	NA	No	No	No	No	NA	No	No	No	Yes	No	No	Female	32	Mexican, Mexican American, Chicano/a	0	0	0	0	0	0	0	0	0	0	0	0	0	0	0	0	0
385	Wave 1	Yes	Yes	Jane Addams College of Social Work	MSW: Social Work - UIC	Very good	0	12	10	Yes	No	No	Anytime less than or equal to one year ago	No	NA	I do not know	No	NA	I do not know	No	No	No	NA	No	No	No	Yes	No	No	Female	25	Mexican, Mexican American, Chicano/a	0	0	0	0	0	0	0	0	0	0	0	0	0	0	0	0	0
386	Wave 1	Yes	Yes	UIC School of Public Health	NA	Good	4	10	3	Yes	Yes, more than one	No	Anytime less than or equal to one year ago	No	NA	Anytime less than or equal to one year ago	No	NA	No	No	No	I do not know	NA	No	No	No	Yes	No	No	Female	40	Mexican, Mexican American, Chicano/a	1	0	0	0	0	0	0	0	0	0	0	0	0	0	0	0	0
387	Wave 1	Yes	Yes	UIC College of Nursing	MS: Nursing - Chicago	Excellent	2	2	2	Yes	Yes, only one	Yes	Anytime less than or equal to one year ago	No	NA	Anytime less than or equal to one year ago	No	NA	No	No	No	No	NA	No	No	No	No	No	No	Female	37	No	1	0	0	0	0	0	0	0	0	0	0	0	0	0	0	0	0
388	Wave 1	Yes	Yes	UIC College of Pharmacy	PharmD: Pharmacy - Rockford	Fair	15	30	10	Yes	Yes, more than one	Yes	More than 1 year but less than or equal to 2 years ago	No	NA	More than 1 year but less than or equal to 2 years ago	No	NA	No	No	No	Yes	Yes	No	No	No	No	No	No	Female	23	No	0	0	0	0	0	0	0	0	0	0	0	0	0	0	0	0	0
389	Wave 1	Yes	Yes	UIC College of Pharmacy	PharmD: Pharmacy - Rockford	Excellent	5	10	10	Yes	No	Yes	More than 2 years but less than 5 years ago	No	NA	Never	No	NA	No	No	No	No	NA	No	No	No	No	No	No	Male	NA	No	0	0	0	0	0	0	0	0	1	0	0	0	0	0	0	0	0
390	Wave 1	Yes	Yes	UIC College of Pharmacy	PharmD: Pharmacy - Chicago	Good	3	10	10	Yes	No	Yes	Anytime less than or equal to one year ago	No	NA	Anytime less than or equal to one year ago	No	NA	No	No	No	No	NA	No	No	No	Yes	No	No	Female	26	No	1	0	0	0	0	0	0	0	0	0	0	0	0	0	0	0	0
391	Wave 1	Yes	Yes	UIC College of Nursing	MS: Nursing - Chicago	Very good	5	10	8	Yes	Yes, only one	No	Anytime less than or equal to one year ago	No	NA	Never	No	NA	No	No	No	No	NA	No	No	No	No	No	No	Female	25	No	1	0	0	0	0	0	0	0	0	0	0	0	0	0	0	0	0
392	Wave 1	Yes	Yes	UIC College of Nursing	DNP: Nursing Practice -Chicago	Very good	5	25	10	Yes	No	No	More than 1 year but less than or equal to 2 years ago	No	NA	More than 1 year but less than or equal to 2 years ago	No	NA	No	No	No	No	NA	No	No	No	No	No	No	Female	30	No	1	0	0	0	0	0	0	0	0	0	0	0	0	0	0	0	0
393	Wave 1	Yes	Yes	UIC College of Applied Health Sciences	DPT: Physical Therapy	Very good	5	0	2	Yes	No	Yes	More than 2 years but less than 5 years ago	No	NA	I do not know	No	NA	No	No	No	No	NA	No	No	No	No	No	No	Female	22	No	0	0	0	0	0	0	0	1	0	0	0	0	0	0	0	0	0
394	Wave 1	Yes	Yes	UIC College of Nursing	BSN: Nursing - Chicago	Excellent	0	15	15	Yes	Yes, only one	No	Anytime less than or equal to one year ago	No	NA	Anytime less than or equal to one year ago	No	NA	No	No	No	No	NA	No	No	No	I do not know	No	No	Female	22	No	0	0	0	0	0	1	0	0	0	0	0	0	0	0	0	0	0
395	Wave 1	Yes	Yes	UIC College of Nursing	BSN: Nursing - Chicago	Very good	0	20	17	Yes	Yes, only one	No	Anytime less than or equal to one year ago	No	NA	Never	No	NA	No	No	No	No	NA	No	No	No	No	No	No	Female	22	No	0	0	0	0	0	1	0	0	0	0	0	0	0	0	0	0	0
396	Wave 1	Yes	Yes	UIC College of Pharmacy	PharmD: Pharmacy - Chicago	Good	10	10	5	Yes	Yes, only one	No	Anytime less than or equal to one year ago	No	NA	More than 1 year but less than or equal to 2 years ago	No	NA	No	No	No	No	NA	No	No	No	No	No	No	Male	25	No	0	0	0	1	0	0	0	0	0	0	0	0	0	0	0	0	0
397	Wave 1	Yes	Yes	UIC College of Applied Health Sciences	MS: Occupational Therapy	Very good	3	0	0	Yes	Yes, only one	No	Anytime less than or equal to one year ago	No	NA	I do not know	No	NA	No	No	No	No	NA	No	No	No	No	No	No	Female	23	No	1	0	0	0	0	0	0	0	0	0	0	0	0	0	0	0	0
398	Wave 1	Yes	Yes	UIC College of Applied Health Sciences	DPT: Physical Therapy	Very good	0	1	1	Yes	Yes, more than one	NA	Anytime less than or equal to one year ago	No	NA	More than 2 years but less than or equal to 3 years ago	No	NA	No	No	No	No	NA	No	No	No	No	No	No	Female	30	No	0	0	0	0	1	0	0	0	0	0	0	0	0	0	0	0	0
399	Wave 1	Yes	Yes	UIC College of Applied Health Sciences	DPT: Physical Therapy	Very good	1	26	10	Yes	Yes, only one	No	Anytime less than or equal to one year ago	No	NA	Anytime less than or equal to one year ago	Yes	No	Yes	No	No	No	NA	No	No	No	Yes	No	No	Male	24	No	1	0	0	0	0	0	0	0	0	0	0	0	0	0	0	0	0
400	Wave 1	Yes	Yes	Jane Addams College of Social Work	MSW: Social Work - UIC	Very good	0	20	12	Yes	No	No	Anytime less than or equal to one year ago	No	NA	Anytime less than or equal to one year ago	No	NA	No	No	No	No	NA	No	No	No	I do not know	No	No	Female	29	No	1	0	0	0	0	0	0	0	0	0	0	0	0	0	0	0	0
401	Wave 1	Yes	Yes	UIC College of Dentistry	DMD: Dental Medicine	Very good	0	5	5	Yes	Yes, only one	Yes	Anytime less than or equal to one year ago	No	NA	Anytime less than or equal to one year ago	No	NA	No	No	No	No	NA	No	No	No	No	No	No	Female	24	No	1	0	0	0	0	0	0	0	0	0	0	0	0	0	0	0	0
402	Wave 1	Yes	Yes	University of Illinois College of Medicine	MD: Medicine - Chicago	Very good	4	20	15	Yes	Yes, only one	Yes	Anytime less than or equal to one year ago	No	NA	Anytime less than or equal to one year ago	Yes	No	No	No	No	Yes	Yes	No	No	No	No	No	No	Female	NA	Mexican, Mexican American, Chicano/a	1	0	0	0	0	0	0	0	0	0	0	0	0	0	0	0	0
403	Wave 1	Yes	Yes	University of Illinois College of Medicine	MD: Medicine - Chicago	Excellent	0	7	5	Yes	Yes, only one	No	Anytime less than or equal to one year ago	No	NA	Anytime less than or equal to one year ago	No	NA	No	No	No	No	NA	No	No	No	No	No	No	Female	24	No	1	0	0	0	0	0	0	0	0	0	0	0	0	0	0	0	0
404	Wave 1	Yes	Yes	UIC College of Nursing	BSN: Nursing - Urbana	Good	4	5	2	Yes	Yes, only one	No	Anytime less than or equal to one year ago	No	NA	Anytime less than or equal to one year ago	Yes	No	No	No	No	Yes	No	No	No	No	No	No	No	Female	20	No	1	0	0	0	0	0	0	0	0	0	0	0	0	0	0	0	0
405	Wave 1	Yes	Yes	University of Illinois College of Medicine	MD: Medicine - Chicago	Very good	2	10	0	Yes	Yes, only one	Yes	Anytime less than or equal to one year ago	Told borderline high or prehypertensive	NA	More than 2 years but less than or equal to 3 years ago	No	NA	No	No	No	No	NA	No	No	No	No	No	No	Male	30	No	0	0	0	0	0	0	0	0	0	1	0	0	0	0	0	0	0
406	Wave 1	Yes	Yes	UIC College of Applied Health Sciences	BS: Health Information Management	Excellent	0	0	0	No	Yes, only one	No	Anytime less than or equal to one year ago	No	NA	Never	No	NA	No	No	No	No	NA	No	No	No	No	No	No	Male	22	No	0	0	0	1	0	0	0	0	0	0	0	0	0	0	0	0	0
407	Wave 1	Yes	Yes	Jane Addams College of Social Work	MSW: Social Work - UIC	Very good	2	25	25	Yes	No	Yes	Anytime less than or equal to one year ago	No	NA	I do not know	I do not know	NA	No	No	No	No	NA	No	No	No	Yes	No	No	Female	25	No	1	0	0	0	0	0	0	0	0	0	0	0	0	0	0	0	0
408	Wave 1	Yes	Yes	UIC College of Nursing	MS: Nursing - Chicago	Good	5	10	10	Yes	Yes, only one	No	Anytime less than or equal to one year ago	No	NA	More than 1 year but less than or equal to 2 years ago	No	NA	No	No	No	Yes	Yes	No	No	No	Yes	No	No	Female	23	No	1	0	0	0	0	0	0	0	0	0	0	0	0	0	0	0	0
409	Wave 1	Yes	Yes	UIC School of Public Health	MPH: Environmental & Occupational Health Sciences	Very good	0	20	15	Yes	Yes, more than one	No	Anytime less than or equal to one year ago	No	NA	More than 1 year but less than or equal to 2 years ago	No	NA	No	No	No	Yes	No	No	No	No	Yes	No	No	Female	21	No	1	0	0	0	0	0	0	0	0	0	0	0	0	0	0	0	0
410	Wave 1	Yes	Yes	University of Illinois College of Medicine	MD: Medicine - Chicago	Very good	1	2	1	Yes	No	No	More than 1 year but less than or equal to 2 years ago	No	NA	Never	No	NA	No	No	No	No	NA	No	No	No	No	No	No	Female	29	No	1	0	0	0	0	0	0	0	0	0	0	0	0	0	0	0	0
411	Wave 1	Yes	Yes	UIC School of Public Health	MPH: Epidemiology	Very good	4	18	15	Yes	Yes, more than one	No	Anytime less than or equal to one year ago	No	NA	Anytime less than or equal to one year ago	No	NA	No	No	No	Yes	No	No	No	No	No	No	No	Female	22	No	1	0	0	0	0	0	0	0	0	0	0	0	0	0	0	0	0
412	Wave 1	Yes	Yes	University of Illinois College of Medicine	MD: Medicine - Chicago	Excellent	1	1	0	Yes	Yes, more than one	No	More than 1 year but less than or equal to 2 years ago	No	NA	More than 1 year but less than or equal to 2 years ago	No	NA	No	No	No	Yes	Yes	No	No	No	Yes	No	No	Female	28	No	0	0	0	1	0	0	0	0	0	0	0	0	0	0	0	0	0
413	Wave 1	Yes	Yes	University of Illinois College of Medicine	MD: Medicine - Rockford	Very good	0	0	0	Yes	Yes, only one	No	More than 2 years but less than 5 years ago	No	NA	Five or more years ago	No	NA	No	No	No	No	NA	No	No	No	No	No	No	Male	23	No	1	0	0	0	0	0	0	0	0	0	0	0	0	0	0	0	0
414	Wave 1	Yes	Yes	UIC College of Applied Health Sciences	BS: Health Information Management	Excellent	0	0	0	Yes	Yes, only one	No	More than 1 year but less than or equal to 2 years ago	No	NA	I do not know	No	NA	No	No	No	No	NA	No	No	No	No	No	No	Male	21	No	1	0	0	0	0	0	0	0	0	0	0	0	0	0	0	0	0
415	Wave 1	Yes	Yes	UIC College of Applied Health Sciences	BS: Health Information Management	Good	0	15	7	Yes	No	No	More than 1 year but less than or equal to 2 years ago	No	NA	More than 1 year but less than or equal to 2 years ago	No	NA	No	No	No	No	NA	No	No	No	No	No	No	Female	26	No	0	0	0	1	0	0	0	0	0	0	0	0	0	0	0	0	0
416	Wave 1	Yes	Yes	UIC College of Dentistry	DMD: Dental Medicine	Very good	0	10	0	Yes	Yes, more than one	No	Anytime less than or equal to one year ago	No	NA	Never	I do not know	NA	No	No	No	No	NA	No	No	No	No	No	No	Female	22	No	0	0	0	1	0	0	0	0	0	0	0	0	0	0	0	0	0
417	Wave 1	Yes	Yes	UIC College of Applied Health Sciences	BS: Health Information Management	Good	0	20	7	Yes	Yes, only one	No	Anytime less than or equal to one year ago	No	NA	I do not know	No	NA	No	No	No	No	NA	No	No	No	I do not know	No	No	Female	21	No	0	0	0	1	0	0	0	0	0	0	0	0	0	0	0	0	0
418	Wave 1	Yes	Yes	UIC College of Pharmacy	PharmD: Pharmacy - Chicago	Good	0	17	12	Yes	Yes, only one	No	Anytime less than or equal to one year ago	No	NA	Anytime less than or equal to one year ago	No	NA	No	No	No	Yes	Yes	No	No	No	Yes	No	No	Male	20	No	0	0	0	1	0	0	0	0	0	0	0	0	0	0	0	0	0
419	Wave 1	Yes	Yes	UIC College of Dentistry	DMD: Dental Medicine	Good	2	2	0	Yes	No	No	More than 2 years but less than 5 years ago	Told borderline high or prehypertensive	NA	More than 2 years but less than or equal to 3 years ago	No	NA	No	No	No	No	NA	No	No	No	No	No	No	Male	26	No	1	0	0	0	0	0	0	0	0	0	0	0	0	0	0	0	0
420	Wave 1	Yes	Yes	University of Illinois College of Medicine	MD: Medicine - Chicago	Good	7	4	5	Yes	Yes, only one	No	Anytime less than or equal to one year ago	No	NA	Anytime less than or equal to one year ago	No	NA	No	No	No	No	NA	No	No	No	Yes	No	No	Male	27	No	1	0	0	0	0	0	0	0	0	0	0	0	0	0	0	0	0
421	Wave 1	Yes	Yes	UIC College of Applied Health Sciences	DPT: Physical Therapy	Excellent	0	1	0	Yes	Yes, more than one	No	Anytime less than or equal to one year ago	No	NA	Anytime less than or equal to one year ago	No	NA	No	No	No	No	NA	No	No	No	No	No	No	Male	29	No	1	0	0	0	0	0	0	0	0	0	0	0	0	0	0	0	0
422	Wave 1	Yes	Yes	UIC College of Nursing	DNP: Nursing Practice - Springfield	Excellent	1	4	0	Yes	Yes, only one	No	Anytime less than or equal to one year ago	No	NA	Never	No	NA	No	No	No	No	NA	No	No	No	No	No	No	Female	29	No	1	0	0	0	0	0	0	0	0	0	0	0	0	0	0	0	0
423	Wave 1	Yes	Yes	UIC School of Public Health	MPH: Epidemiology	Fair	15	30	30	Yes	Yes, more than one	Yes	Anytime less than or equal to one year ago	No	NA	Anytime less than or equal to one year ago	Yes	No	No	No	No	Yes	I do not know	No	No	No	Yes	No	No	Female	32	No	1	0	0	0	0	0	0	0	0	0	0	0	0	0	0	0	0
424	Wave 1	Yes	Yes	UIC College of Pharmacy	PharmD: Pharmacy - Chicago	Excellent	0	0	0	Yes	Yes, more than one	No	Anytime less than or equal to one year ago	No	NA	Anytime less than or equal to one year ago	Yes	No	No	No	No	No	NA	No	No	No	No	No	No	Female	24	No	1	0	0	0	0	0	0	0	0	0	0	0	0	0	0	0	0
425	Wave 1	Yes	Yes	Jane Addams College of Social Work	MSW: Social Work - UIC	Very good	0	2	0	Yes	Yes, only one	No	Anytime less than or equal to one year ago	No	NA	I do not know	No	NA	No	No	No	No	NA	No	No	No	No	No	No	Female	28	No	0	1	0	0	0	0	0	0	0	0	0	0	0	0	0	0	0
426	Wave 1	Yes	Yes	UIC College of Pharmacy	PharmD: Pharmacy - Chicago	Very good	0	10	5	No	No	No	Anytime less than or equal to one year ago	No	NA	Anytime less than or equal to one year ago	No	NA	No	No	No	No	NA	No	No	No	No	No	No	Female	32	Puerto Rican	1	1	0	0	0	0	0	0	0	0	0	0	0	0	0	0	0
427	Wave 1	Yes	Yes	UIC College of Pharmacy	PharmD: Pharmacy - Chicago	Very good	0	0	0	Yes	Yes, only one	No	Anytime less than or equal to one year ago	No	NA	I do not know	No	NA	No	No	No	No	NA	No	No	No	No	No	No	Female	NA	No	0	0	0	1	0	0	0	0	0	0	0	0	0	0	0	0	0
428	Wave 1	Yes	Yes	UIC College of Applied Health Sciences	BS: Health Information Management	Very good	30	25	20	Yes	Yes, only one	Yes	Anytime less than or equal to one year ago	No	NA	Anytime less than or equal to one year ago	Yes	No	No	No	No	No	NA	No	No	No	No	No	No	Female	21	No	0	0	0	0	0	0	0	0	0	1	0	0	0	0	0	0	0
429	Wave 1	Yes	Yes	UIC College of Pharmacy	PharmD: Pharmacy - Rockford	Very good	0	10	10	Yes	No	Yes	More than 2 years but less than 5 years ago	Told borderline high or prehypertensive	NA	Never	No	NA	No	No	No	Yes	Yes	No	No	No	No	No	No	Female	26	No	0	1	0	0	0	0	0	0	0	0	0	0	0	0	0	0	0
430	Wave 1	Yes	Yes	University of Illinois College of Medicine	MD: Medicine - Rockford	Good	0	7	7	No	Yes, only one	No	I do not know	No	NA	Never	No	NA	No	No	No	No	NA	No	No	No	No	No	No	Female	27	Mexican, Mexican American, Chicano/a	0	0	0	0	0	0	0	0	0	0	0	0	0	0	0	0	0
431	Wave 1	Yes	Yes	UIC College of Pharmacy	PharmD: Pharmacy - Chicago	Very good	30	30	30	Yes	Yes, more than one	No	Anytime less than or equal to one year ago	No	NA	Never	No	NA	No	No	No	No	NA	No	No	No	Prefer not to answer	No	No	Female	23	No	0	0	0	0	0	0	0	0	0	0	0	0	0	0	0	0	0
432	Wave 1	Yes	Yes	UIC College of Nursing	MS: Nursing - Chicago	Very good	3	10	0	Yes	Yes, more than one	No	Anytime less than or equal to one year ago	No	NA	Never	No	NA	No	No	No	No	NA	No	No	No	Yes	No	No	Female	26	No	1	0	0	0	0	0	0	0	0	0	0	0	0	0	0	0	0
433	Wave 1	Yes	Yes	UIC College of Dentistry	DMD: Dental Medicine	Very good	0	3	3	Yes	Yes, only one	No	Five or more years ago	No	NA	I do not know	No	NA	No	No	No	No	NA	No	No	No	No	No	No	Female	25	No	1	0	0	0	0	0	0	0	0	0	0	0	0	0	0	0	0
434	Wave 1	Yes	Yes	Jane Addams College of Social Work	MSW: Social Work - UIC	Very good	0	0	0	Yes	Yes, only one	No	More than 2 years but less than 5 years ago	No	NA	I do not know	No	NA	No	No	NA	No	NA	No	No	No	No	No	No	Female	23	No	1	1	0	0	0	0	0	0	0	0	0	0	0	0	0	0	0
435	Wave 1	Yes	Yes	Jane Addams College of Social Work	MSW: Social Work - UIC	Excellent	0	10	3	Yes	No	No	More than 2 years but less than 5 years ago	No	NA	Never	No	NA	No	No	No	No	NA	No	No	No	No	No	No	Female	24	No	1	0	0	0	0	0	0	0	0	0	0	0	0	0	0	0	0
436	Wave 1	Yes	Yes	UIC College of Nursing	MS: Nursing - Chicago	Good	2	10	4	Yes	Yes, more than one	No	Anytime less than or equal to one year ago	No	NA	Never	No	NA	No	No	No	No	NA	No	No	No	No	No	No	Female	30	I do not know	0	1	0	0	0	0	0	0	0	0	0	0	0	0	0	0	0
437	Wave 1	Yes	Yes	UIC College of Dentistry	DMD-AS: Dental Medicine-Advanced Standing	Excellent	0	0	0	Yes	NA	NA	NA	NA	NA	Never	No	NA	No	No	No	No	NA	No	No	No	No	No	No	NA	31	NA	0	0	0	0	0	0	0	0	0	0	0	0	0	0	0	0	0
438	Wave 1	Yes	Yes	UIC College of Applied Health Sciences	MS: Occupational Therapy	Good	2	0	0	Yes	Yes, only one	No	Anytime less than or equal to one year ago	No	NA	Anytime less than or equal to one year ago	No	NA	No	No	No	No	NA	No	No	No	No	No	No	Female	23	No	0	0	0	0	0	0	0	0	0	0	0	0	0	0	0	0	0
439	Wave 1	Yes	Yes	UIC College of Pharmacy	PharmD: Pharmacy - Chicago	Excellent	2	4	0	Yes	No	No	Anytime less than or equal to one year ago	No	NA	More than 4 years but less than 5 years ago	No	NA	No	No	No	No	NA	No	No	No	No	No	No	Male	23	No	1	0	0	0	0	0	0	0	0	0	0	0	0	0	0	0	0
440	Wave 1	Yes	Yes	UIC College of Pharmacy	PharmD: Pharmacy - Rockford	Very good	0	10	2	Yes	No	Yes	More than 1 year but less than or equal to 2 years ago	No	NA	More than 4 years but less than 5 years ago	No	NA	No	No	No	No	NA	No	I do not know	No	No	No	No	Female	34	No	0	0	0	0	0	0	0	0	0	1	0	0	0	0	0	0	0
441	Wave 1	Yes	Yes	University of Illinois College of Medicine	MD: Medicine - Chicago	Good	3	15	7	Yes	Yes, more than one	No	More than 1 year but less than or equal to 2 years ago	Told borderline high or prehypertensive	NA	More than 2 years but less than or equal to 3 years ago	Yes	No	No	No	No	Yes	Yes	No	No	No	No	No	No	Male	NA	No	1	0	0	0	0	0	0	0	0	0	0	0	0	0	0	0	0
442	Wave 1	Yes	Yes	UIC College of Dentistry	DMD-AS: Dental Medicine-Advanced Standing	Excellent	2	0	0	No	Yes, only one	No	More than 1 year but less than or equal to 2 years ago	No	NA	Never	No	NA	No	No	No	No	NA	No	No	No	No	No	No	Female	NA	No	0	0	0	1	0	0	0	0	0	0	0	0	0	0	0	0	0
443	Wave 1	Yes	Yes	University of Illinois College of Medicine	MD: Medicine - Chicago	Excellent	0	0	0	Yes	Yes, only one	Prefer not to answer	Anytime less than or equal to one year ago	No	NA	Anytime less than or equal to one year ago	No	NA	No	No	No	No	NA	No	No	No	No	No	No	Female	26	No	0	0	0	1	0	0	0	0	0	0	0	0	0	0	0	0	0
444	Wave 1	Yes	Yes	UIC School of Public Health	MPH: Biostatistics	Good	0	5	5	Yes	No	No	More than 2 years but less than 5 years ago	No	NA	I do not know	No	NA	No	No	No	No	NA	No	No	No	No	No	No	Female	24	No	0	0	0	1	0	0	0	0	0	0	0	0	0	0	0	0	0
445	Wave 1	Yes	Yes	UIC College of Dentistry	DMD-AS: Dental Medicine-Advanced Standing	Very good	0	0	0	Yes	Yes, only one	Yes	Anytime less than or equal to one year ago	No	NA	Anytime less than or equal to one year ago	No	NA	No	No	No	No	NA	No	No	No	No	No	No	Female	29	No	0	0	0	1	0	0	0	0	0	0	0	0	0	0	0	0	0
446	Wave 1	Yes	Yes	Jane Addams College of Social Work	MSW: Social Work - UIC	Good	4	20	2	Yes	No	I do not know	More than 1 year but less than or equal to 2 years ago	No	NA	More than 1 year but less than or equal to 2 years ago	I do not know	NA	No	No	No	No	NA	No	No	No	Yes	No	No	Female	NA	No	1	0	0	0	0	0	0	0	0	0	0	0	0	0	0	0	0
447	Wave 1	Yes	Yes	University of Illinois College of Medicine	MD: Medicine - Chicago	Very good	0	10	0	Yes	Yes, only one	No	I do not know	No	NA	Never	No	NA	No	No	No	No	NA	No	No	No	No	No	No	Female	23	No	1	0	0	0	0	0	0	0	0	0	0	0	0	0	0	0	0
448	Wave 1	Yes	Yes	University of Illinois College of Medicine	MD: Medicine - Rockford	Very good	2	7	0	Yes	Yes, only one	No	Anytime less than or equal to one year ago	No	NA	Never	No	NA	No	No	No	No	NA	No	No	No	No	No	No	Female	23	No	0	0	0	0	0	0	0	1	0	0	0	0	0	0	0	0	0
449	Wave 1	Yes	Yes	UIC College of Pharmacy	PharmD: Pharmacy - Chicago	Very good	0	3	0	Yes	Yes, only one	No	More than 1 year but less than or equal to 2 years ago	No	NA	More than 1 year but less than or equal to 2 years ago	No	NA	No	No	No	No	NA	No	No	No	No	No	No	Female	22	No	1	0	0	0	0	0	0	0	0	0	0	0	0	0	0	0	0
450	Wave 1	Yes	Yes	University of Illinois College of Medicine	MD: Medicine - Rockford	Good	0	7	0	Yes	Yes, only one	I do not know	More than 1 year but less than or equal to 2 years ago	No	NA	Never	No	NA	No	No	No	No	NA	No	No	No	No	No	No	Female	27	No	1	0	0	0	0	0	0	0	0	0	0	0	0	0	0	0	0
451	Wave 1	Yes	Yes	UIC College of Pharmacy	PharmD: Pharmacy - Rockford	Excellent	0	6	0	Yes	Yes, only one	No	Anytime less than or equal to one year ago	No	NA	Anytime less than or equal to one year ago	No	NA	No	No	No	No	NA	No	No	No	No	No	No	Female	24	No	0	0	0	1	0	0	0	0	0	0	0	0	0	0	0	0	0
452	Wave 1	Yes	Yes	UIC College of Applied Health Sciences	MS: Nutrition	Very good	0	7	5	Yes	Yes, more than one	No	Anytime less than or equal to one year ago	No	NA	Anytime less than or equal to one year ago	No	NA	No	No	No	No	NA	No	No	No	No	No	No	Female	32	No	0	0	0	1	0	0	0	0	0	0	0	0	0	0	0	0	0
453	Wave 1	Yes	Yes	UIC College of Pharmacy	PharmD: Pharmacy - Chicago	Very good	0	0	0	Yes	Yes, only one	No	More than 1 year but less than or equal to 2 years ago	No	NA	I do not know	No	NA	No	No	No	No	NA	No	No	No	No	No	No	Female	NA	No	0	0	0	0	0	0	0	0	0	0	0	0	0	0	0	0	0
454	Wave 1	Yes	Yes	UIC College of Pharmacy	PharmD: Pharmacy - Chicago	Good	4	15	15	Yes	No	No	Anytime less than or equal to one year ago	No	NA	More than 2 years but less than or equal to 3 years ago	No	NA	No	No	No	Yes	Yes	No	No	No	I do not know	No	No	Male	26	No	0	0	0	0	0	1	0	0	0	0	0	0	0	0	0	0	0
455	Wave 1	Yes	Yes	UIC College of Pharmacy	PharmD: Pharmacy - Chicago	Very good	5	15	10	Yes	No	Yes	More than 1 year but less than or equal to 2 years ago	No	NA	I do not know	I do not know	NA	No	No	No	Yes	Yes	No	No	No	No	No	No	Female	22	No	0	0	0	1	0	0	0	0	0	0	0	0	0	0	0	0	0
456	Wave 1	Yes	Yes	UIC College of Pharmacy	PharmD: Pharmacy - Rockford	Very good	0	15	1	Yes	Yes, more than one	No	Anytime less than or equal to one year ago	Yes	NA	Anytime less than or equal to one year ago	No	NA	No	No	No	No	NA	No	No	No	No	No	No	Male	24	No	1	0	0	0	0	0	0	0	0	0	0	0	0	0	0	0	0
457	Wave 1	Yes	Yes	University of Illinois College of Medicine	MD: Medicine - Chicago	Very good	0	2	0	Yes	No	Yes	More than 1 year but less than or equal to 2 years ago	No	NA	I do not know	No	NA	No	No	No	Yes	No	No	No	No	No	No	No	Male	NA	No	0	0	0	0	1	0	0	0	0	0	0	0	0	0	0	0	0
458	Wave 1	Yes	Yes	University of Illinois College of Medicine	MD: Medicine - Chicago	Very good	3	10	5	Yes	No	No	More than 2 years but less than 5 years ago	No	NA	Anytime less than or equal to one year ago	No	NA	No	No	No	No	NA	No	No	No	No	No	No	Male	26	No	1	0	0	0	0	0	0	0	0	0	0	0	0	0	0	0	0
459	Wave 1	Yes	Yes	UIC School of Public Health	MPH: Community Health Sciences	Fair	12	12	12	No	Yes, more than one	Yes	Anytime less than or equal to one year ago	No	NA	More than 1 year but less than or equal to 2 years ago	No	NA	No	No	No	No	NA	No	No	No	No	No	No	Female	24	No	1	0	0	0	0	0	0	0	0	0	0	0	0	0	0	0	0
460	Wave 1	Yes	Yes	University of Illinois College of Medicine	MD: Medicine - Chicago	Good	3	3	3	Yes	Yes, only one	No	Anytime less than or equal to one year ago	No	NA	I do not know	No	NA	No	No	No	No	NA	No	No	No	Yes	No	No	Female	26	No	0	0	0	0	1	0	0	0	0	0	0	0	0	0	0	0	0
461	Wave 1	Yes	Yes	UIC College of Pharmacy	PharmD: Pharmacy - Chicago	Very good	0	15	15	Yes	No	No	More than 2 years but less than 5 years ago	No	NA	I do not know	No	NA	No	No	No	No	NA	No	No	No	No	No	No	Female	NA	No	1	0	0	0	0	0	0	0	0	0	0	0	0	0	0	0	0
462	Wave 1	Yes	Yes	University of Illinois College of Medicine	MD: Medicine - Chicago	Excellent	0	2	0	Yes	No	No	More than 2 years but less than 5 years ago	Told borderline high or prehypertensive	NA	Anytime less than or equal to one year ago	No	NA	No	No	No	No	NA	No	No	No	No	No	No	Male	26	No	1	0	0	0	0	0	0	0	0	0	0	0	0	0	0	0	0
463	Wave 1	Yes	Yes	University of Illinois College of Medicine	MD: Medicine - Peoria	Good	0	1	0	Yes	Yes, only one	No	Anytime less than or equal to one year ago	No	NA	More than 1 year but less than or equal to 2 years ago	No	NA	No	No	No	No	NA	No	No	No	No	No	No	Female	23	Mexican, Mexican American, Chicano/a	0	0	0	0	0	0	0	0	0	0	0	0	0	0	0	0	0
464	Wave 1	Yes	Yes	Jane Addams College of Social Work	MSW: Social Work - UIC	Good	5	10	2	Yes	Yes, only one	No	Anytime less than or equal to one year ago	No	NA	Anytime less than or equal to one year ago	No	NA	No	No	No	Yes	Yes	No	No	No	No	No	No	Female	24	No	0	0	0	1	0	0	0	0	0	0	0	0	0	0	0	0	0
465	Wave 1	Yes	Yes	University of Illinois College of Medicine	MD: Medicine - Chicago	Excellent	0	2	0	Yes	No	No	Anytime less than or equal to one year ago	No	NA	More than 2 years but less than or equal to 3 years ago	Yes	No	No	No	No	No	NA	Yes	No	No	No	No	No	Male	29	No	1	0	0	0	0	0	0	0	0	0	0	0	0	0	0	0	0
466	Wave 1	Yes	Yes	University of Illinois College of Medicine	MD: Medicine - Rockford	Very good	3	1	1	Yes	Yes, only one	Yes	More than 1 year but less than or equal to 2 years ago	No	NA	More than 1 year but less than or equal to 2 years ago	Yes	No	No	No	No	Yes	Yes	No	No	No	No	No	No	Male	26	No	1	0	0	0	0	0	0	0	0	0	0	0	0	0	0	0	0
467	Wave 1	Yes	Yes	University of Illinois College of Medicine	MD: Medicine - Chicago	Very good	0	3	0	Yes	Yes, only one	Yes	More than 1 year but less than or equal to 2 years ago	No	NA	More than 1 year but less than or equal to 2 years ago	No	NA	No	No	No	No	NA	No	No	No	Yes	No	No	Male	25	No	0	0	0	0	1	0	0	0	0	0	0	0	0	1	0	0	0
468	Wave 1	Yes	Yes	UIC College of Pharmacy	PharmD: Pharmacy - Rockford	Good	2	2	0	Yes	No	No	More than 2 years but less than 5 years ago	No	NA	Never	No	NA	No	No	No	No	NA	No	No	No	No	No	No	Male	30	No	0	0	0	0	0	0	0	0	1	0	0	0	0	0	0	0	0
469	Wave 1	Yes	Yes	University of Illinois College of Medicine	MD: Medicine - Chicago	Very good	0	5	0	Yes	No	No	More than 1 year but less than or equal to 2 years ago	No	NA	More than 1 year but less than or equal to 2 years ago	No	NA	No	No	No	No	NA	No	No	No	No	No	No	Male	27	No	1	1	0	0	0	0	0	0	0	0	0	0	0	0	0	0	0
470	Wave 1	Yes	Yes	UIC College of Applied Health Sciences	BS: Health Information Management	Excellent	0	5	5	Yes	Yes, more than one	No	Anytime less than or equal to one year ago	No	NA	Anytime less than or equal to one year ago	No	NA	No	No	No	No	NA	No	No	No	No	No	Yes	Female	21	No	0	0	0	1	0	0	0	0	0	0	0	0	0	0	0	0	0
471	Wave 1	Yes	Yes	UIC College of Nursing	MS: Nursing - Chicago	Good	8	6	6	Yes	Yes, more than one	No	More than 1 year but less than or equal to 2 years ago	No	NA	More than 1 year but less than or equal to 2 years ago	No	NA	No	No	No	No	NA	No	No	No	I do not know	No	No	Female	NA	No	1	0	0	0	0	0	0	0	0	0	0	0	0	0	0	0	0
472	Wave 1	Yes	Yes	UIC College of Applied Health Sciences	MS: Occupational Therapy	Very good	0	5	3	Yes	No	Yes	Anytime less than or equal to one year ago	No	NA	Never	No	NA	No	No	No	No	NA	No	No	No	No	No	No	Female	23	No	1	0	0	0	0	0	0	0	0	0	0	0	0	0	0	0	0
473	Wave 1	Yes	Yes	UIC College of Applied Health Sciences	DPT: Physical Therapy	Very good	0	27	20	Yes	Yes, only one	No	Anytime less than or equal to one year ago	Yes	NA	Anytime less than or equal to one year ago	Yes	No	No	No	No	No	NA	No	No	No	Yes	No	No	Male	24	No	0	0	0	0	0	0	0	0	0	0	0	0	0	0	0	0	0
474	Wave 1	Yes	Yes	UIC College of Applied Health Sciences	DPT: Physical Therapy	Very good	0	0	0	No	No	No	Five or more years ago	No	NA	Five or more years ago	No	NA	No	No	No	No	NA	No	No	No	No	No	No	Male	24	No	0	0	0	0	0	0	0	0	1	0	0	0	0	0	0	0	0
475	Wave 1	Yes	Yes	UIC College of Nursing	MS: Nursing - Chicago	Very good	10	8	15	Yes	Yes, only one	No	More than 1 year but less than or equal to 2 years ago	No	NA	Never	No	NA	No	No	No	No	NA	No	No	No	No	No	No	Female	23	Mexican, Mexican American, Chicano/a	1	0	0	0	0	0	0	0	0	0	0	0	0	0	0	0	0
476	Wave 1	Yes	Yes	UIC College of Applied Health Sciences	DPT: Physical Therapy	Excellent	0	10	0	Yes	Yes, only one	No	More than 1 year but less than or equal to 2 years ago	No	NA	More than 2 years but less than or equal to 3 years ago	No	NA	No	No	No	No	NA	No	No	No	No	No	No	Female	24	No	1	0	0	0	0	0	0	0	0	0	0	0	0	0	0	0	0
477	Wave 1	Yes	Yes	UIC College of Applied Health Sciences	MS: Occupational Therapy	Very good	5	7	0	Yes	No	No	Anytime less than or equal to one year ago	Told borderline high or prehypertensive	NA	Anytime less than or equal to one year ago	No	NA	No	No	Yes	No	NA	No	No	No	No	No	No	Female	23	No	1	0	0	0	0	0	0	0	0	0	0	0	0	0	0	0	0
478	Wave 1	Yes	Yes	Jane Addams College of Social Work	MSW: Social Work - UIC	Very good	2	7	3	Yes	No	No	Anytime less than or equal to one year ago	No	NA	Never	No	NA	No	No	No	Yes	No	No	No	No	Yes	No	No	Female	27	No	1	0	0	0	0	0	0	0	0	0	0	0	0	0	0	0	0
479	Wave 1	Yes	Yes	UIC School of Public Health	MPH: Epidemiology	Very good	2	5	2	Yes	No	No	Anytime less than or equal to one year ago	No	NA	Anytime less than or equal to one year ago	No	NA	No	No	No	No	NA	No	No	No	No	No	No	Female	28	No	0	0	0	0	0	1	0	0	0	0	0	0	0	0	0	0	0
480	Wave 1	Yes	Yes	UIC College of Applied Health Sciences	DPT: Physical Therapy	Good	0	7	3	Yes	No	No	I do not know	No	NA	I do not know	No	NA	No	No	No	I do not know	NA	No	No	No	No	No	No	Female	23	No	1	0	0	0	0	0	0	0	0	0	0	0	0	0	0	0	0
481	Wave 1	Yes	Yes	UIC College of Dentistry	DMD-AS: Dental Medicine-Advanced Standing	Fair	30	7	10	Yes	Yes, more than one	No	Anytime less than or equal to one year ago	No	NA	Anytime less than or equal to one year ago	No	NA	No	No	No	No	NA	No	No	No	Yes	No	No	Female	30	No	0	0	0	1	0	0	0	0	0	0	0	0	0	0	0	0	0
482	Wave 1	Yes	Yes	UIC College of Applied Health Sciences	MS: Nutrition	Very good	0	25	5	Yes	No	No	More than 2 years but less than 5 years ago	No	NA	Never	No	NA	No	No	No	No	NA	No	No	No	No	No	No	Female	26	No	1	0	0	0	0	0	0	0	0	0	0	0	0	0	0	0	0
483	Wave 1	Yes	Yes	UIC College of Nursing	DNP: Nursing Practice -Chicago	Good	1	29	10	Yes	Yes, more than one	No	Anytime less than or equal to one year ago	Told borderline high or prehypertensive	NA	Anytime less than or equal to one year ago	Yes	No	No	No	No	No	NA	No	No	No	I do not know	No	No	Female	35	No	1	0	0	0	0	0	0	0	0	0	0	0	0	0	0	0	0
484	Wave 1	Yes	Yes	University of Illinois College of Medicine	MD: Medicine - Chicago	Excellent	0	0	0	Yes	No	No	More than 1 year but less than or equal to 2 years ago	No	NA	More than 1 year but less than or equal to 2 years ago	No	NA	No	No	No	No	NA	No	No	No	No	No	No	Male	28	No	1	0	0	0	0	0	0	0	0	0	0	0	0	0	0	0	0
485	Wave 1	Yes	Yes	Jane Addams College of Social Work	MSW: Social Work - UIC	Very good	0	20	0	Yes	No	Yes	More than 2 years but less than 5 years ago	No	NA	Never	No	NA	No	No	No	Yes	No	No	No	No	Yes	No	No	Female	25	No	1	0	0	0	0	0	0	0	0	0	0	0	0	0	0	0	0
486	Wave 1	Yes	Yes	UIC College of Dentistry	DMD: Dental Medicine	Fair	0	0	0	Yes	No	No	More than 2 years but less than 5 years ago	No	NA	More than 3 years but less than or equal to 4 years ago	No	NA	No	No	No	No	NA	No	No	No	No	No	No	Male	31	No	1	0	0	0	0	0	0	0	0	0	0	0	0	0	0	0	0
487	Wave 1	Yes	Yes	UIC College of Nursing	MS: Nursing - Chicago	Very good	0	3	3	Yes	Yes, only one	No	Anytime less than or equal to one year ago	No	NA	Never	No	NA	No	No	No	No	NA	No	No	No	No	No	No	Female	22	No	0	0	0	0	0	0	0	1	0	0	0	0	0	0	0	0	0
488	Wave 1	Yes	Yes	UIC College of Nursing	MS: Nursing - Chicago	Good	5	4	5	Yes	Yes, only one	No	Anytime less than or equal to one year ago	No	NA	More than 1 year but less than or equal to 2 years ago	No	NA	No	No	No	No	NA	No	No	No	Yes	No	No	Female	41	No	1	0	0	0	0	0	0	0	0	0	0	0	0	0	0	0	0
489	Wave 1	Yes	Yes	UIC College of Nursing	BSN: Nursing - Chicago	Very good	0	7	3	Yes	Yes, only one	No	Anytime less than or equal to one year ago	No	NA	More than 1 year but less than or equal to 2 years ago	I do not know	NA	No	No	No	Yes	Yes	No	No	No	No	No	No	Female	22	No	1	0	0	0	0	0	0	0	0	0	0	0	0	0	0	0	0
490	Wave 1	Yes	Yes	UIC School of Public Health	MPH: Community Health Sciences	Very good	0	20	2	Yes	Yes, only one	Yes	Anytime less than or equal to one year ago	No	NA	Anytime less than or equal to one year ago	No	NA	No	No	No	I do not know	NA	No	No	No	No	No	No	Female	23	No	0	0	0	0	0	0	0	1	0	0	0	0	0	0	0	0	0
491	Wave 1	Yes	Yes	University of Illinois College of Medicine	MD: Medicine - Rockford	Very good	0	10	0	Yes	Yes, only one	No	Anytime less than or equal to one year ago	No	NA	More than 2 years but less than or equal to 3 years ago	No	NA	No	No	No	No	NA	No	No	No	No	No	No	Female	26	Puerto Rican	1	0	0	0	0	0	0	0	0	0	0	0	0	0	0	0	0
492	Wave 1	Yes	Yes	UIC College of Pharmacy	PharmD: Pharmacy - Rockford	Fair	5	20	10	Yes	No	No	Anytime less than or equal to one year ago	Told borderline high or prehypertensive	NA	Anytime less than or equal to one year ago	No	NA	No	No	No	No	NA	No	No	No	Yes	No	No	Female	40	No	0	1	0	0	0	0	0	0	0	0	0	0	0	0	0	0	0
493	Wave 1	Yes	Yes	Jane Addams College of Social Work	MSW: Social Work - UIC	Very good	0	5	1	Yes	Yes, only one	No	Anytime less than or equal to one year ago	No	NA	Anytime less than or equal to one year ago	No	NA	No	No	No	Yes	No	No	No	No	Yes	No	No	Female	45	No	0	0	0	1	0	0	0	0	0	0	0	0	0	0	0	0	0
494	Wave 1	Yes	Yes	UIC College of Dentistry	DMD-AS: Dental Medicine-Advanced Standing	Excellent	0	10	0	Yes	Yes, only one	No	Anytime less than or equal to one year ago	No	NA	Anytime less than or equal to one year ago	No	NA	No	No	No	No	NA	No	No	No	No	No	No	Female	30	No	0	0	0	1	0	0	0	0	0	0	0	0	0	0	0	0	0
495	Wave 1	Yes	Yes	UIC College of Pharmacy	PharmD: Pharmacy - Rockford	Good	10	20	5	Yes	No	Yes	More than 2 years but less than 5 years ago	No	NA	More than 4 years but less than 5 years ago	No	NA	No	No	No	No	NA	No	No	No	I do not know	No	No	Female	23	No	0	0	0	1	0	0	0	0	0	0	0	0	0	0	0	0	0
496	Wave 1	Yes	Yes	UIC School of Public Health	MPH: Community Health Sciences	Excellent	0	0	0	Yes	Yes, only one	No	Anytime less than or equal to one year ago	No	NA	More than 2 years but less than or equal to 3 years ago	No	NA	No	No	No	No	NA	No	No	No	No	No	No	Female	43	No	0	1	0	0	0	0	0	0	0	0	0	0	0	0	0	0	0
497	Wave 1	Yes	Yes	UIC College of Pharmacy	PharmD: Pharmacy - Chicago	Very good	1	5	0	Yes	No	No	Anytime less than or equal to one year ago	No	NA	More than 1 year but less than or equal to 2 years ago	Yes	No	No	No	No	No	NA	No	No	No	No	No	No	Female	25	No	1	0	0	0	0	0	0	0	0	0	0	0	0	0	0	0	0
498	Wave 1	Yes	Yes	UIC College of Applied Health Sciences	DPT: Physical Therapy	Very good	1	4	2	Yes	Yes, more than one	No	More than 1 year but less than or equal to 2 years ago	No	NA	I do not know	No	NA	No	No	No	No	NA	No	No	No	No	No	No	Female	27	No	1	0	0	0	0	0	0	0	0	0	0	0	0	0	0	0	0
499	Wave 1	Yes	Yes	UIC College of Nursing	DNP: Nursing Practice - Rockford	Very good	0	5	3	Yes	Yes, only one	No	Anytime less than or equal to one year ago	No	NA	More than 1 year but less than or equal to 2 years ago	No	NA	No	No	No	No	NA	No	No	No	No	No	No	Female	NA	No	1	0	0	0	0	0	0	0	0	0	0	0	0	0	0	0	0
500	Wave 1	Yes	Yes	UIC College of Nursing	DNP: Nursing Practice - Rockford	Good	3	5	3	Yes	Yes, more than one	I do not know	Anytime less than or equal to one year ago	Yes, only during pregnancy	NA	Anytime less than or equal to one year ago	No	NA	No	No	No	No	NA	I do not know	No	No	Yes	No	No	Female	32	No	1	0	0	0	0	0	0	0	0	0	0	0	0	0	0	0	0
501	Wave 1	Yes	Yes	UIC College of Pharmacy	PharmD: Pharmacy - Rockford	Very good	0	4	2	Yes	Yes, more than one	Yes	Anytime less than or equal to one year ago	No	NA	Anytime less than or equal to one year ago	Yes	No	No	No	No	No	NA	No	No	No	Yes	No	No	Female	33	Mexican, Mexican American, Chicano/a	0	0	1	0	0	0	0	0	0	0	0	0	0	0	0	0	0
502	Wave 1	Yes	Yes	Jane Addams College of Social Work	MSW: Social Work - UIC	Good	4	7	3	Yes	Yes, more than one	No	More than 1 year but less than or equal to 2 years ago	No	NA	More than 1 year but less than or equal to 2 years ago	No	NA	No	No	No	No	NA	No	No	No	No	No	No	Female	29	Mexican, Mexican American, Chicano/a	0	0	1	1	0	0	0	0	0	0	0	0	0	0	0	0	0
503	Wave 1	Yes	Yes	UIC School of Public Health	MHA: Healthcare Administration	Very good	7	14	14	Yes	Yes, only one	No	Anytime less than or equal to one year ago	No	NA	Anytime less than or equal to one year ago	No	NA	No	No	No	No	NA	No	No	No	No	No	No	Female	23	No	0	0	0	1	0	0	0	0	0	0	0	0	0	0	0	0	0
504	Wave 1	Yes	Yes	UIC College of Pharmacy	PharmD: Pharmacy - Chicago	Good	2	10	10	Yes	Yes, only one	No	More than 1 year but less than or equal to 2 years ago	No	NA	I do not know	No	NA	No	No	No	No	NA	No	No	No	Yes	No	No	Female	26	No	0	0	0	0	0	0	0	0	0	1	0	0	0	0	0	0	0
505	Wave 1	Yes	Yes	UIC College of Nursing	MS: Nursing - Chicago	Very good	5	15	10	Yes	Yes, only one	Yes	Anytime less than or equal to one year ago	No	NA	Anytime less than or equal to one year ago	No	NA	No	No	Prefer not to answer	No	NA	No	No	No	No	No	No	Female	24	Mexican, Mexican American, Chicano/a	1	0	0	0	0	0	0	0	0	0	0	0	0	0	0	0	0
506	Wave 1	Yes	Yes	University of Illinois College of Medicine	MD: Medicine - Peoria	Very good	3	15	10	Yes	Yes, only one	No	More than 1 year but less than or equal to 2 years ago	No	NA	Anytime less than or equal to one year ago	No	NA	No	No	No	Yes	Yes	No	No	No	Yes	I do not know	No	Female	24	No	0	0	0	1	0	0	0	0	0	0	0	0	0	0	0	0	0
507	Wave 1	Yes	Yes	Jane Addams College of Social Work	MSW: Social Work - UIC	Good	0	4	0	Yes	Yes, only one	No	Anytime less than or equal to one year ago	Told borderline high or prehypertensive	NA	Anytime less than or equal to one year ago	Yes	No	No	No	No	No	NA	No	No	No	No	No	No	Female	41	Mexican, Mexican American, Chicano/a	1	0	0	0	0	0	0	0	0	0	0	0	0	0	0	0	0
508	Wave 1	Yes	Yes	UIC College of Pharmacy	PharmD: Pharmacy - Chicago	Very good	0	0	0	Yes	Yes, more than one	No	More than 1 year but less than or equal to 2 years ago	No	NA	More than 1 year but less than or equal to 2 years ago	No	NA	No	No	No	No	NA	No	No	No	No	No	No	Female	24	No	0	0	0	0	1	0	0	0	1	0	0	0	0	0	0	0	0
509	Wave 1	Yes	Yes	UIC College of Pharmacy	PharmD: Pharmacy - Chicago	Excellent	0	6	5	Yes	Yes, only one	No	Anytime less than or equal to one year ago	No	NA	I do not know	No	NA	No	No	No	Yes	Yes	No	No	No	No	No	No	Female	23	No	1	0	0	0	0	0	0	0	0	0	0	0	0	0	0	0	0
510	Wave 1	Yes	Yes	UIC College of Dentistry	DMD: Dental Medicine	Very good	2	4	0	Yes	I do not know	No	More than 2 years but less than 5 years ago	No	NA	I do not know	No	NA	No	No	No	No	NA	No	No	No	No	No	No	Male	25	No	0	0	0	0	0	0	0	0	0	0	0	0	0	0	0	0	0
511	Wave 1	Yes	Yes	University of Illinois College of Medicine	MD: Medicine - Rockford	Good	0	20	10	Yes	No	No	Anytime less than or equal to one year ago	No	NA	More than 1 year but less than or equal to 2 years ago	No	NA	No	No	No	Yes	Yes	No	No	No	No	No	No	Female	33	Another Hispanic, Latino/a, or Spanish origin	0	0	0	0	0	0	0	0	0	0	0	0	0	0	0	0	0
512	Wave 1	Yes	Yes	Jane Addams College of Social Work	MSW: Social Work - UIC	Good	2	10	3	Yes	Yes, more than one	No	Anytime less than or equal to one year ago	Yes	NA	Anytime less than or equal to one year ago	Yes	No	No	No	No	No	NA	Yes	No	No	Yes	No	No	Female	22	No	1	0	0	0	0	0	0	0	0	0	0	0	0	0	0	0	0
513	Wave 1	Yes	Yes	University of Illinois College of Medicine	MD: Medicine - Peoria	Very good	0	2	0	Yes	No	No	Five or more years ago	No	NA	Never	No	NA	No	No	No	No	NA	No	No	No	No	No	No	Female	22	No	1	0	0	0	0	0	0	0	0	0	0	0	0	0	0	0	0
514	Wave 1	Yes	Yes	UIC College of Nursing	MS: Nursing - Chicago	Good	1	6	6	Yes	Yes, more than one	Yes	More than 1 year but less than or equal to 2 years ago	No	NA	I do not know	No	NA	No	No	No	Yes	Yes	No	No	No	Yes	No	No	Female	26	No	1	0	0	0	0	0	0	0	0	0	0	0	0	0	0	0	0
515	Wave 1	Yes	Yes	Jane Addams College of Social Work	MSW: Social Work - UIC	Very good	0	12	5	Yes	No	No	More than 2 years but less than 5 years ago	No	NA	I do not know	No	NA	No	No	No	Yes	Yes	No	No	No	Yes	No	No	Female	28	No	1	0	0	0	0	0	0	0	0	0	0	0	0	0	0	0	0
516	Wave 1	Yes	Yes	UIC College of Nursing	BSN: Nursing - Chicago	Very good	0	5	0	Yes	Yes, more than one	No	Anytime less than or equal to one year ago	No	NA	Anytime less than or equal to one year ago	Yes	Yes	No	No	No	No	NA	No	No	No	No	No	No	Female	20	No	1	0	0	0	0	0	0	0	0	0	0	0	0	0	0	0	0
517	Wave 1	Yes	Yes	UIC College of Applied Health Sciences	DPT: Physical Therapy	Good	0	3	0	I do not know	Yes, more than one	No	More than 2 years but less than 5 years ago	No	NA	More than 3 years but less than or equal to 4 years ago	No	NA	No	No	No	Yes	Yes	No	No	No	No	No	No	Female	28	No	0	0	0	0	0	0	0	0	0	0	0	0	0	0	0	0	0
518	Wave 1	Yes	Yes	University of Illinois College of Medicine	MD: Medicine - Chicago	Excellent	0	5	0	Yes	Yes, only one	No	More than 1 year but less than or equal to 2 years ago	No	NA	Never	No	NA	No	No	No	No	NA	No	No	No	No	No	No	Female	26	No	1	0	0	0	0	0	0	0	0	0	0	0	0	0	0	0	0
519	Wave 1	Yes	Yes	UIC College of Applied Health Sciences	MS: Nutrition	Excellent	25	30	30	Yes	No	Yes	Anytime less than or equal to one year ago	No	NA	Anytime less than or equal to one year ago	No	NA	No	No	No	No	NA	No	No	No	No	Yes	No	Female	24	No	1	0	0	0	0	0	0	0	0	0	0	0	0	0	0	0	0
520	Wave 1	Yes	Yes	UIC College of Nursing	MS: Nursing - Chicago	Very good	0	5	3	Yes	No	No	More than 1 year but less than or equal to 2 years ago	No	NA	More than 4 years but less than 5 years ago	No	NA	No	No	No	No	NA	No	No	No	Yes	No	No	Female	43	No	1	0	0	0	0	0	0	0	0	0	0	0	0	0	0	0	0
521	Wave 1	Yes	Yes	University of Illinois College of Medicine	MD: Medicine - Peoria	Very good	1	7	1	Yes	Yes, only one	No	More than 2 years but less than 5 years ago	No	NA	More than 2 years but less than or equal to 3 years ago	No	NA	No	No	No	No	NA	No	No	No	No	No	No	Female	28	No	0	1	0	0	0	0	0	0	0	0	0	0	0	0	0	0	0
522	Wave 1	Yes	Yes	University of Illinois College of Medicine	MD: Medicine - Chicago	Fair	2	10	4	Yes	Yes, more than one	No	Anytime less than or equal to one year ago	No	NA	Anytime less than or equal to one year ago	Yes	No	No	No	No	No	NA	No	No	No	Yes	No	No	Male	30	No	1	0	0	0	0	0	0	0	0	0	0	0	0	0	0	0	0
523	Wave 1	Yes	Yes	UIC College of Dentistry	DMD: Dental Medicine	Good	0	16	5	Yes	Yes, more than one	No	Anytime less than or equal to one year ago	No	NA	Anytime less than or equal to one year ago	No	NA	No	No	No	No	NA	No	No	No	I do not know	No	No	Male	26	No	0	0	0	0	1	0	0	0	0	0	0	0	0	0	0	0	0
524	Wave 1	Yes	Yes	UIC College of Pharmacy	PharmD: Pharmacy - Chicago	Good	1	5	5	Yes	Yes, only one	No	Anytime less than or equal to one year ago	No	NA	Anytime less than or equal to one year ago	No	NA	No	No	No	No	NA	No	No	No	No	No	No	Female	27	Another Hispanic, Latino/a, or Spanish origin	1	0	0	0	0	0	0	0	0	0	0	0	0	0	0	0	0
525	Wave 1	Yes	Yes	University of Illinois College of Medicine	MD: Medicine - Chicago	Excellent	1	0	0	Yes	Yes, only one	No	More than 1 year but less than or equal to 2 years ago	No	NA	I do not know	No	NA	No	No	No	No	NA	No	No	No	No	No	No	Female	25	No	0	0	0	1	0	0	0	0	0	0	0	0	0	0	0	0	0
526	Wave 1	Yes	Yes	UIC College of Applied Health Sciences	DPT: Physical Therapy	Good	5	14	12	Yes	Yes, more than one	No	More than 1 year but less than or equal to 2 years ago	No	NA	Anytime less than or equal to one year ago	No	NA	No	No	No	No	NA	No	No	No	No	No	No	Female	23	No	0	0	0	1	0	0	0	0	0	0	0	0	0	0	0	0	0
527	Wave 1	Yes	Yes	UIC College of Pharmacy	PharmD: Pharmacy - Chicago	Very good	0	15	0	Yes	Yes, only one	No	Anytime less than or equal to one year ago	No	NA	Anytime less than or equal to one year ago	No	NA	No	No	No	No	NA	No	No	No	No	No	No	Female	24	No	0	0	0	0	1	0	0	0	0	0	0	0	0	0	0	0	0
528	Wave 1	Yes	Yes	UIC School of Public Health	MHA: Healthcare Administration	Good	0	30	25	Yes	Yes, only one	Yes	Anytime less than or equal to one year ago	No	NA	More than 2 years but less than or equal to 3 years ago	No	NA	No	No	No	No	NA	No	No	No	No	No	No	Female	24	Mexican, Mexican American, Chicano/a	1	0	1	0	0	0	0	0	0	0	0	0	0	0	0	0	0
529	Wave 1	Yes	Yes	Jane Addams College of Social Work	MSW: Social Work - UIC	Very good	0	4	0	Yes	No	No	Anytime less than or equal to one year ago	No	NA	I do not know	No	NA	No	No	No	No	NA	No	No	No	Yes	No	No	Female	30	Mexican, Mexican American, Chicano/a	0	0	1	0	0	0	0	0	0	0	0	0	0	0	0	0	0
530	Wave 1	Yes	Yes	UIC School of Public Health	MPH: Health Policy & Administration	Good	0	4	4	Yes	Yes, only one	No	Anytime less than or equal to one year ago	No	NA	Anytime less than or equal to one year ago	No	NA	No	No	No	No	NA	No	No	No	Yes	No	No	Female	23	Mexican, Mexican American, Chicano/a	1	0	0	0	0	0	0	0	0	0	0	0	0	0	0	0	0
531	Wave 1	Yes	Yes	UIC School of Public Health	MPH: Health Policy & Administration	Good	3	3	0	Yes	Yes, only one	No	More than 1 year but less than or equal to 2 years ago	No	NA	Five or more years ago	No	NA	No	No	No	No	NA	No	No	No	No	No	No	Female	23	No	1	0	0	0	0	0	0	0	0	0	0	0	0	0	0	0	0
532	Wave 1	Yes	Yes	UIC College of Applied Health Sciences	MS: Nutrition	Very good	0	3	2	Yes	Yes, only one	No	Anytime less than or equal to one year ago	No	NA	More than 1 year but less than or equal to 2 years ago	No	NA	No	No	No	No	NA	No	No	No	Yes	No	No	Female	29	No	1	0	0	0	0	0	0	0	0	0	0	0	0	0	0	0	0
533	Wave 1	Yes	Yes	UIC College of Dentistry	DMD: Dental Medicine	Excellent	0	2	1	Yes	Yes, more than one	No	Anytime less than or equal to one year ago	No	NA	Never	No	NA	No	No	No	No	NA	No	No	No	No	No	No	Female	23	Mexican, Mexican American, Chicano/a	1	0	0	0	0	0	0	0	0	0	0	0	0	0	0	0	0
534	Wave 1	Yes	Yes	University of Illinois College of Medicine	MD: Medicine - Chicago	Very good	5	7	5	Yes	Yes, more than one	No	Anytime less than or equal to one year ago	No	NA	Anytime less than or equal to one year ago	No	NA	No	No	No	No	NA	No	No	No	No	No	No	Male	23	No	0	0	0	1	0	0	0	0	0	0	0	0	0	0	0	0	0
535	Wave 1	Yes	Yes	UIC College of Applied Health Sciences	DPT: Physical Therapy	Very good	2	10	5	Yes	Yes, only one	No	More than 1 year but less than or equal to 2 years ago	No	NA	I do not know	No	NA	No	No	No	No	NA	No	No	No	No	No	No	Male	23	No	0	0	0	0	1	0	0	0	0	0	0	0	0	0	0	0	0
536	Wave 1	Yes	Yes	UIC School of Public Health	MHA: Healthcare Administration	Very good	0	8	2	Yes	Yes, only one	No	Anytime less than or equal to one year ago	No	NA	Anytime less than or equal to one year ago	No	NA	No	No	No	No	NA	No	No	No	Yes	No	No	Female	24	No	0	0	0	1	0	0	0	0	0	0	0	0	0	0	0	0	0
537	Wave 1	Yes	Yes	UIC College of Pharmacy	PharmD: Pharmacy - Rockford	Good	2	0	2	Yes	Yes, more than one	No	Anytime less than or equal to one year ago	No	NA	Anytime less than or equal to one year ago	No	NA	No	No	No	Yes	No	No	Yes	No	No	No	No	Male	23	No	0	0	0	1	0	0	0	0	0	0	0	0	0	0	0	0	0
538	Wave 1	Yes	Yes	UIC College of Nursing	MS: Nursing - Chicago	Good	10	10	5	Yes	Yes, only one	No	Anytime less than or equal to one year ago	No	NA	Anytime less than or equal to one year ago	No	NA	No	No	No	No	NA	No	No	No	No	No	No	Female	26	I do not know	0	0	0	0	0	1	0	0	0	0	0	0	0	0	0	0	0
539	Wave 1	Yes	Yes	UIC College of Nursing	BSN: Nursing - Chicago	Very good	3	5	2	Yes	Yes, only one	Yes	Five or more years ago	No	NA	Never	No	NA	No	No	No	No	NA	No	No	No	No	No	No	Female	24	No	0	0	0	0	0	0	0	0	1	0	0	0	0	0	0	0	0
540	Wave 1	Yes	Yes	UIC College of Pharmacy	PharmD: Pharmacy - Chicago	Very good	0	25	5	Yes	Yes, more than one	No	Anytime less than or equal to one year ago	No	NA	Anytime less than or equal to one year ago	No	NA	No	No	No	No	NA	No	No	No	No	No	No	Female	22	No	0	1	0	0	0	0	0	0	0	0	0	0	0	0	0	0	0
541	Wave 1	Yes	Yes	UIC College of Applied Health Sciences	MS: Occupational Therapy	Very good	0	5	0	Yes	Yes, only one	No	More than 1 year but less than or equal to 2 years ago	No	NA	More than 1 year but less than or equal to 2 years ago	No	NA	No	No	No	No	NA	No	No	No	No	No	No	Female	22	No	1	0	0	0	0	0	0	0	0	0	0	0	0	0	0	0	0
542	Wave 1	Yes	Yes	UIC College of Pharmacy	PharmD: Pharmacy - Chicago	Very good	5	5	5	Yes	No	No	Anytime less than or equal to one year ago	No	NA	More than 2 years but less than or equal to 3 years ago	Yes	No	No	No	No	No	NA	No	No	No	No	No	No	Male	27	No	0	0	0	0	1	0	0	0	0	0	0	0	0	0	0	0	0
543	Wave 1	Yes	Yes	UIC College of Pharmacy	PharmD: Pharmacy - Chicago	Good	0	20	10	Yes	Yes, only one	No	More than 1 year but less than or equal to 2 years ago	Yes	NA	More than 1 year but less than or equal to 2 years ago	No	NA	No	No	No	No	NA	No	No	No	No	No	No	Male	21	No	0	0	0	0	1	0	0	0	0	0	0	0	0	0	0	0	0
544	Wave 1	Yes	Yes	UIC College of Applied Health Sciences	DPT: Physical Therapy	Excellent	0	0	0	Yes	Yes, only one	No	Anytime less than or equal to one year ago	No	NA	More than 2 years but less than or equal to 3 years ago	No	NA	No	No	No	No	NA	No	No	No	No	No	No	Male	23	No	1	0	0	0	0	0	0	0	0	0	0	0	0	0	0	0	0
545	Wave 1	Yes	Yes	UIC School of Public Health	MPH: Community Health Sciences	Poor	30	30	15	Yes	Yes, more than one	No	Anytime less than or equal to one year ago	Told borderline high or prehypertensive	NA	Anytime less than or equal to one year ago	No	NA	No	No	No	No	NA	No	No	No	Yes	No	Yes	Female	25	Cuban	0	1	0	0	0	0	0	0	0	0	0	0	0	0	0	0	0
546	Wave 1	Yes	Yes	UIC College of Pharmacy	PharmD: Pharmacy - Chicago	Very good	0	15	3	Yes	Yes, more than one	No	Anytime less than or equal to one year ago	No	NA	Anytime less than or equal to one year ago	Yes	No	No	No	No	No	NA	No	No	No	Yes	No	No	Female	25	No	1	0	0	0	0	0	0	0	0	0	0	0	0	0	0	0	0
547	Wave 1	Yes	Yes	UIC College of Pharmacy	PharmD: Pharmacy - Chicago	Very good	4	10	4	No	Yes, only one	Prefer not to answer	Anytime less than or equal to one year ago	No	NA	Anytime less than or equal to one year ago	No	NA	No	No	No	No	NA	No	No	No	No	No	No	Female	25	Mexican, Mexican American, Chicano/a	1	0	1	0	0	0	0	0	0	0	0	0	0	0	0	0	0
548	Wave 1	Yes	Yes	UIC College of Dentistry	DMD: Dental Medicine	Very good	0	15	0	No	Yes, only one	No	Anytime less than or equal to one year ago	No	NA	I do not know	No	NA	No	No	No	No	NA	No	No	No	No	No	No	Female	23	No	0	0	0	0	0	0	0	0	0	0	0	0	0	0	0	1	0
549	Wave 1	Yes	Yes	UIC College of Pharmacy	PharmD: Pharmacy - Chicago	Fair	1	8	7	Yes	Yes, only one	No	Anytime less than or equal to one year ago	No	NA	Anytime less than or equal to one year ago	Yes	No	No	No	No	No	NA	No	No	No	No	No	No	Male	21	No	1	0	0	0	0	0	0	0	0	0	0	0	0	0	0	0	0
550	Wave 1	Yes	Yes	UIC College of Dentistry	DMD: Dental Medicine	Very good	0	0	0	Yes	No	No	More than 1 year but less than or equal to 2 years ago	No	NA	Never	No	NA	No	No	No	No	NA	No	No	No	No	No	No	Female	24	No	0	0	0	0	0	0	0	1	0	0	0	0	0	0	0	0	0
551	Wave 1	Yes	Yes	UIC College of Nursing	BSN: Nursing - Chicago	Good	7	17	10	No	Yes, only one	Yes	More than 1 year but less than or equal to 2 years ago	No	NA	I do not know	No	NA	No	No	No	No	NA	No	No	No	No	No	No	Female	21	Mexican, Mexican American, Chicano/a	0	0	0	0	0	0	0	0	0	0	0	0	0	0	0	0	0
552	Wave 1	Yes	Yes	UIC College of Dentistry	DMD: Dental Medicine	Very good	5	5	10	Yes	Yes, only one	Yes	Anytime less than or equal to one year ago	No	NA	Anytime less than or equal to one year ago	No	NA	No	No	No	I do not know	NA	No	No	No	No	No	No	Female	27	No	1	0	0	0	0	0	0	0	0	0	0	0	0	0	0	0	0
553	Wave 1	Yes	Yes	UIC College of Applied Health Sciences	MS: Occupational Therapy	Very good	5	6	6	Yes	Yes, only one	No	Anytime less than or equal to one year ago	No	NA	Anytime less than or equal to one year ago	No	NA	No	No	No	No	NA	No	No	No	No	No	No	Female	24	No	0	0	0	0	0	1	1	0	0	0	0	0	0	0	0	0	0
554	Wave 1	Yes	Yes	University of Illinois College of Medicine	MD: Medicine - Peoria	Good	2	20	5	Yes	Yes, only one	Yes	Anytime less than or equal to one year ago	Told borderline high or prehypertensive	NA	Never	No	NA	No	No	No	No	NA	No	No	No	No	No	No	Male	25	No	1	0	0	0	0	0	0	0	0	0	1	0	0	0	0	0	0
555	Wave 1	Yes	Yes	UIC College of Pharmacy	PharmD: Pharmacy - Chicago	Good	5	20	15	Yes	Yes, more than one	No	Anytime less than or equal to one year ago	Yes, only during pregnancy	NA	Anytime less than or equal to one year ago	No	NA	No	No	No	No	NA	No	No	No	No	No	No	Female	28	No	0	0	0	0	0	0	0	0	0	1	0	0	0	0	0	0	0
1	Wave 2	NA	NA	University of Illinois College of Medicine	MD: Medicine - Peoria	Good	5	30	20	Yes	Yes, only one	No	Anytime less than or equal to one year ago	No	NA	Anytime less than or equal to one year ago	No	NA	No	No	No	No	NA	No	No	No	Yes	No	No	Male	27	No	Checked	Unchecked	Unchecked	Unchecked	Unchecked	Unchecked	Unchecked	Unchecked	Unchecked	Unchecked	Unchecked	Unchecked	Unchecked	Unchecked	Unchecked	Unchecked	Unchecked
2	Wave 2	NA	NA	University of Illinois College of Medicine	MD: Medicine - Rockford	Very good	0	5	0	Yes	Yes, only one	No	Anytime less than or equal to one year ago	No	NA	Never	No	NA	No	No	No	No	NA	No	No	No	No	No	No	Female	25	No	Checked	Unchecked	Unchecked	Unchecked	Unchecked	Unchecked	Unchecked	Unchecked	Unchecked	Unchecked	Unchecked	Unchecked	Unchecked	Unchecked	Unchecked	Unchecked	Unchecked
7	Wave 2	NA	NA	University of Illinois College of Medicine	MD: Medicine - Chicago	Very good	3	2	2	Yes	Yes, only one	No	More than 1 year but less than or equal to 2 years ago	No	NA	More than 2 years but less than or equal to 3 years ago	No	NA	No	No	No	No	NA	No	No	No	No	No	No	Male	25	No	Unchecked	Unchecked	Unchecked	Checked	Unchecked	Unchecked	Unchecked	Unchecked	Unchecked	Unchecked	Unchecked	Unchecked	Unchecked	Unchecked	Unchecked	Unchecked	Unchecked
8	Wave 2	NA	NA	UIC College of Pharmacy	PharmD: Pharmacy - Chicago	Fair	16	3	10	Yes	Yes, only one	No	Anytime less than or equal to one year ago	No	NA	More than 2 years but less than or equal to 3 years ago	No	NA	No	Yes	No	Yes	No	No	No	No	No	No	No	Female	25	No	Checked	Unchecked	Unchecked	Unchecked	Unchecked	Unchecked	Unchecked	Unchecked	Unchecked	Unchecked	Unchecked	Unchecked	Unchecked	Unchecked	Unchecked	Unchecked	Unchecked
9	Wave 2	NA	NA	University of Illinois College of Medicine	MD: Medicine - Rockford	Excellent	3	1	0	Yes	Yes, only one	No	Anytime less than or equal to one year ago	No	NA	Anytime less than or equal to one year ago	Yes	No	No	No	No	Yes	Yes	No	No	No	No	No	No	Male	27	No	Checked	Unchecked	Unchecked	Unchecked	Unchecked	Unchecked	Unchecked	Unchecked	Unchecked	Unchecked	Unchecked	Unchecked	Unchecked	Unchecked	Unchecked	Unchecked	Unchecked
10	Wave 2	NA	NA	UIC College of Dentistry	DMD: Dental Medicine	Very good	0	0	0	Yes	Yes, only one	No	More than 2 years but less than 5 years ago	No	NA	More than 2 years but less than or equal to 3 years ago	No	NA	No	No	No	No	NA	No	No	No	No	No	No	Female	32	No	Unchecked	Checked	Unchecked	Unchecked	Unchecked	Unchecked	Unchecked	Unchecked	Unchecked	Unchecked	Unchecked	Unchecked	Unchecked	Unchecked	Unchecked	Unchecked	Unchecked
11	Wave 2	NA	NA	UIC College of Applied Health Sciences	DPT: Physical Therapy	Very good	0	20	10	Yes	Yes, more than one	No	More than 1 year but less than or equal to 2 years ago	No	NA	I do not know	No	NA	No	No	No	No	NA	No	No	No	No	No	No	Female	29	No	Checked	Unchecked	Unchecked	Unchecked	Checked	Unchecked	Unchecked	Unchecked	Unchecked	Unchecked	Unchecked	Unchecked	Unchecked	Unchecked	Unchecked	Unchecked	Unchecked
12	Wave 2	NA	NA	Jane Addams College of Social Work (Degree program: MSW: Social Work - UIC)	NA	Good	5	10	2	Yes	Yes, only one	No	Anytime less than or equal to one year ago	No	NA	Anytime less than or equal to one year ago	No	NA	No	No	No	No	NA	No	No	No	Yes	No	No	Female	30	No	Checked	Unchecked	Unchecked	Unchecked	Unchecked	Unchecked	Unchecked	Unchecked	Unchecked	Unchecked	Unchecked	Unchecked	Unchecked	Unchecked	Unchecked	Unchecked	Unchecked
15	Wave 2	NA	NA	Jane Addams College of Social Work (Degree program: MSW: Social Work - UIC)	NA	Very good	0	5	5	Yes	Yes, more than one	No	Anytime less than or equal to one year ago	No	NA	Anytime less than or equal to one year ago	Yes	No	No	No	No	No	NA	No	No	No	Yes	No	No	Female	25	No	Checked	Unchecked	Unchecked	Unchecked	Unchecked	Unchecked	Unchecked	Unchecked	Unchecked	Unchecked	Unchecked	Unchecked	Unchecked	Unchecked	Unchecked	Unchecked	Unchecked
17	Wave 2	NA	NA	University of Illinois College of Medicine	MD: Medicine - Chicago	Fair	5	25	20	Yes	Yes, only one	Yes	More than 1 year but less than or equal to 2 years ago	No	NA	More than 2 years but less than or equal to 3 years ago	Yes	No	No	No	No	No	NA	No	No	No	Yes	No	No	Male	31	No	Checked	Unchecked	Checked	Unchecked	Unchecked	Unchecked	Unchecked	Unchecked	Unchecked	Unchecked	Unchecked	Unchecked	Unchecked	Unchecked	Unchecked	Unchecked	Unchecked
19	Wave 2	NA	NA	University of Illinois College of Medicine	MD: Medicine - Rockford	Good	4	10	6	Yes	No	Yes	More than 1 year but less than or equal to 2 years ago	No	NA	Never	No	NA	No	No	No	No	NA	No	No	No	No	No	No	Female	26	Mexican, Mexican American, Chicano/a	Unchecked	Unchecked	Unchecked	Unchecked	Unchecked	Unchecked	Unchecked	Unchecked	Unchecked	Unchecked	Unchecked	Unchecked	Unchecked	Unchecked	Unchecked	Unchecked	Unchecked
21	Wave 2	NA	NA	University of Illinois College of Medicine	MD: Medicine - Chicago	Very good	1	20	4	Yes	Yes, more than one	No	More than 1 year but less than or equal to 2 years ago	No	NA	Never	No	NA	No	No	No	No	NA	No	No	No	Yes	No	No	Female	28	No	Unchecked	Unchecked	Unchecked	Checked	Unchecked	Unchecked	Unchecked	Unchecked	Unchecked	Unchecked	Unchecked	Unchecked	Unchecked	Unchecked	Unchecked	Unchecked	Unchecked
23	Wave 2	NA	NA	Jane Addams College of Social Work (Degree program: MSW: Social Work - UIC)	NA	Very good	5	5	2	Yes	Yes, only one	No	More than 1 year but less than or equal to 2 years ago	No	NA	More than 2 years but less than or equal to 3 years ago	No	NA	No	No	No	No	NA	No	No	No	Yes	No	No	Female	26	No	Checked	Unchecked	Unchecked	Unchecked	Unchecked	Unchecked	Unchecked	Unchecked	Unchecked	Unchecked	Unchecked	Unchecked	Unchecked	Unchecked	Unchecked	Unchecked	Unchecked
25	Wave 2	NA	NA	Jane Addams College of Social Work (Degree program: MSW: Social Work - UIC)	NA	Very good	2	3	1	Yes	Yes, more than one	No	Anytime less than or equal to one year ago	No	NA	Anytime less than or equal to one year ago	Yes	No	No	No	No	No	NA	No	No	No	No	No	No	Female	28	No	Checked	Unchecked	Unchecked	Unchecked	Unchecked	Unchecked	Unchecked	Unchecked	Unchecked	Unchecked	Unchecked	Unchecked	Unchecked	Unchecked	Unchecked	Unchecked	Unchecked
26	Wave 2	NA	NA	University of Illinois College of Medicine	MD: Medicine - Chicago	Poor	30	30	30	Yes	Yes, more than one	I do not know	More than 1 year but less than or equal to 2 years ago	No	NA	Never	No	NA	No	No	No	No	NA	No	I do not know	NA	I do not know	I do not know	No	Female	27	Another Hispanic, Latino/a, or Spanish origin	Unchecked	Unchecked	Unchecked	Unchecked	Unchecked	Unchecked	Unchecked	Unchecked	Unchecked	Unchecked	Unchecked	Unchecked	Unchecked	Unchecked	Unchecked	Unchecked	Unchecked
29	Wave 2	NA	NA	University of Illinois College of Medicine	MD: Medicine - Chicago	Excellent	5	3	5	Yes	Yes, more than one	No	Anytime less than or equal to one year ago	No	NA	Anytime less than or equal to one year ago	No	NA	No	No	No	No	NA	No	No	No	No	No	No	Male	29	NA	Checked	Unchecked	Unchecked	Unchecked	Unchecked	Unchecked	Unchecked	Unchecked	Checked	Unchecked	Unchecked	Unchecked	Unchecked	Unchecked	Unchecked	Unchecked	Unchecked
31	Wave 2	NA	NA	UIC College of Applied Health Sciences	MS: Occupational Therapy	Very good	15	5	15	Yes	No	Yes	More than 1 year but less than or equal to 2 years ago	No	NA	More than 1 year but less than or equal to 2 years ago	No	NA	No	No	No	No	NA	No	No	No	No	No	No	Female	25	No	Checked	Unchecked	Unchecked	Unchecked	Unchecked	Unchecked	Unchecked	Unchecked	Unchecked	Unchecked	Unchecked	Unchecked	Unchecked	Unchecked	Unchecked	Unchecked	Unchecked
33	Wave 2	NA	NA	UIC College of Pharmacy	PharmD: Pharmacy - Rockford	Very good	1	8	3	Yes	Yes, only one	No	More than 1 year but less than or equal to 2 years ago	No	NA	More than 4 years but less than 5 years ago	No	NA	No	No	No	No	NA	No	No	No	No	No	No	Female	25	Mexican, Mexican American, Chicano/a	Checked	Unchecked	Unchecked	Unchecked	Unchecked	Unchecked	Unchecked	Unchecked	Unchecked	Unchecked	Unchecked	Unchecked	Unchecked	Unchecked	Unchecked	Unchecked	Unchecked
34	Wave 2	Yes	Yes	UIC College of Pharmacy	PharmD: Pharmacy - Chicago	Fair	20	30	15	Yes	Yes, only one	NA	Anytime less than or equal to one year ago	No	NA	I do not know	I do not know	NA	No	NA	No	No	NA	No	No	No	No	No	No	Male	NA	No	Unchecked	Checked	Unchecked	Unchecked	Unchecked	Unchecked	Unchecked	Unchecked	Unchecked	Unchecked	Unchecked	Unchecked	Unchecked	Unchecked	Unchecked	Unchecked	Unchecked
37	Wave 2	NA	NA	UIC School of Public Health	MPH: Community Health Sciences	Good	15	20	5	Yes	Yes, more than one	No	Anytime less than or equal to one year ago	I do not know	NA	More than 1 year but less than or equal to 2 years ago	Yes	No	No	No	No	No	NA	No	No	No	No	No	No	Female	27	No	Checked	Unchecked	Unchecked	Unchecked	Unchecked	Unchecked	Unchecked	Unchecked	Unchecked	Unchecked	Unchecked	Unchecked	Unchecked	Unchecked	Unchecked	Unchecked	Unchecked
40	Wave 2	NA	NA	UIC College of Nursing	DNP: Nursing Practice - Springfield	Very good	2	25	5	Yes	Yes, only one	No	Anytime less than or equal to one year ago	No	NA	Anytime less than or equal to one year ago	Yes	No	No	No	No	No	NA	No	No	No	Yes	No	No	Female	25	No	Checked	Unchecked	Unchecked	Unchecked	Unchecked	Unchecked	Unchecked	Unchecked	Unchecked	Unchecked	Unchecked	Unchecked	Unchecked	Unchecked	Unchecked	Unchecked	Unchecked
41	Wave 2	NA	NA	Jane Addams College of Social Work (Degree program: MSW: Social Work - UIC)	NA	Good	6	12	8	Yes	Yes, more than one	Yes	More than 1 year but less than or equal to 2 years ago	No	NA	I do not know	No	NA	No	No	No	No	NA	No	No	No	Yes	No	No	Female	33	No	Checked	Unchecked	Unchecked	Unchecked	Unchecked	Unchecked	Unchecked	Unchecked	Unchecked	Unchecked	Unchecked	Unchecked	Unchecked	Unchecked	Unchecked	Unchecked	Unchecked
44	Wave 2	NA	NA	UIC College of Applied Health Sciences	DPT: Physical Therapy	Excellent	1	5	1	Yes	Yes, more than one	No	Anytime less than or equal to one year ago	No	NA	More than 2 years but less than or equal to 3 years ago	No	NA	No	No	No	No	NA	No	No	No	No	No	No	Female	25	No	Checked	Unchecked	Unchecked	Unchecked	Unchecked	Unchecked	Unchecked	Unchecked	Unchecked	Unchecked	Unchecked	Unchecked	Unchecked	Unchecked	Unchecked	Unchecked	Unchecked
45	Wave 2	NA	NA	UIC College of Pharmacy	PharmD: Pharmacy - Chicago	Excellent	1	4	1	Yes	No	Yes	Anytime less than or equal to one year ago	No	NA	Anytime less than or equal to one year ago	Yes	No	No	No	No	Yes	Yes	No	No	No	Yes	No	No	Female	NA	No	Unchecked	Unchecked	Unchecked	Unchecked	Checked	Unchecked	Unchecked	Unchecked	Unchecked	Unchecked	Unchecked	Unchecked	Unchecked	Unchecked	Unchecked	Unchecked	Unchecked
46	Wave 2	NA	NA	UIC College of Dentistry	DMD: Dental Medicine	Good	2	10	0	Yes	Yes, only one	Yes	Anytime less than or equal to one year ago	Told borderline high or prehypertensive	NA	Anytime less than or equal to one year ago	No	NA	No	No	No	No	NA	No	No	No	No	No	No	Female	27	No	Unchecked	Checked	Unchecked	Unchecked	Unchecked	Unchecked	Unchecked	Unchecked	Unchecked	Unchecked	Unchecked	Unchecked	Unchecked	Unchecked	Unchecked	Unchecked	Unchecked
47	Wave 2	NA	NA	University of Illinois College of Medicine	MD: Medicine - Rockford	Very good	0	12	2	Yes	Yes, only one	No	Anytime less than or equal to one year ago	No	NA	More than 1 year but less than or equal to 2 years ago	No	NA	No	No	No	Yes	Yes	No	No	No	No	No	No	Female	26	No	Checked	Unchecked	Unchecked	Unchecked	Unchecked	Unchecked	Unchecked	Unchecked	Unchecked	Unchecked	Unchecked	Unchecked	Unchecked	Unchecked	Unchecked	Checked	Unchecked
50	Wave 2	NA	NA	UIC School of Public Health	MPH: Health Policy & Administration	Very good	0	0	0	Yes	No	No	More than 2 years but less than 5 years ago	No	NA	More than 1 year but less than or equal to 2 years ago	No	NA	No	No	No	No	NA	No	No	No	No	No	No	Female	28	Mexican, Mexican American, Chicano/a	Unchecked	Unchecked	Unchecked	Unchecked	Unchecked	Unchecked	Unchecked	Unchecked	Unchecked	Unchecked	Unchecked	Unchecked	Unchecked	Unchecked	Unchecked	Unchecked	Unchecked
51	Wave 2	NA	NA	UIC College of Nursing	MS: Nursing - Urbana	Good	2	3	0	Yes	Yes, only one	No	More than 1 year but less than or equal to 2 years ago	No	NA	I do not know	No	NA	No	No	No	No	NA	No	No	No	No	No	No	Male	27	No	Checked	Unchecked	Unchecked	Unchecked	Unchecked	Unchecked	Unchecked	Unchecked	Unchecked	Unchecked	Unchecked	Unchecked	Unchecked	Unchecked	Unchecked	Unchecked	Unchecked
52	Wave 2	NA	NA	University of Illinois College of Medicine	MD: Medicine - Chicago	Excellent	0	0	0	Yes	No	No	More than 2 years but less than 5 years ago	No	NA	More than 2 years but less than or equal to 3 years ago	No	NA	No	No	No	No	NA	No	No	No	No	No	No	Male	25	No	Checked	Unchecked	Unchecked	Unchecked	Unchecked	Unchecked	Unchecked	Unchecked	Unchecked	Unchecked	Unchecked	Unchecked	Unchecked	Unchecked	Unchecked	Unchecked	Unchecked
53	Wave 2	NA	NA	University of Illinois College of Medicine	MD: Medicine - Chicago	Good	0	4	10	Yes	Yes, only one	No	Anytime less than or equal to one year ago	No	NA	Anytime less than or equal to one year ago	Yes	No	No	No	No	Yes	No	No	No	No	No	No	No	Male	27	No	Unchecked	Unchecked	Unchecked	Unchecked	Unchecked	Unchecked	Unchecked	Unchecked	Checked	Unchecked	Unchecked	Unchecked	Unchecked	Unchecked	Unchecked	Unchecked	Unchecked
58	Wave 2	NA	NA	UIC School of Public Health	MPH: Epidemiology	Very good	1	8	3	Yes	Yes, only one	No	Anytime less than or equal to one year ago	No	NA	Anytime less than or equal to one year ago	No	NA	No	No	No	No	NA	No	No	No	Yes	No	No	Female	25	No	Checked	Unchecked	Unchecked	Unchecked	Unchecked	Unchecked	Unchecked	Unchecked	Unchecked	Unchecked	Unchecked	Unchecked	Unchecked	Unchecked	Unchecked	Unchecked	Unchecked
60	Wave 2	NA	NA	UIC College of Nursing	BSN: Nursing - Urbana	Very good	0	10	1	Yes	No	No	More than 2 years but less than 5 years ago	No	NA	Never	No	NA	No	No	No	No	NA	No	No	No	No	No	No	Female	21	No	Checked	Unchecked	Unchecked	Unchecked	Unchecked	Unchecked	Unchecked	Unchecked	Unchecked	Unchecked	Unchecked	Unchecked	Unchecked	Unchecked	Unchecked	Unchecked	Unchecked
61	Wave 2	NA	NA	University of Illinois College of Medicine	MD: Medicine - Peoria	Very good	5	15	5	Yes	Yes, more than one	No	Anytime less than or equal to one year ago	No	NA	Anytime less than or equal to one year ago	No	NA	No	No	No	No	NA	No	No	No	Yes	No	No	Female	27	Puerto Rican	Unchecked	Unchecked	Unchecked	Unchecked	Unchecked	Unchecked	Unchecked	Unchecked	Unchecked	Unchecked	Unchecked	Unchecked	Unchecked	Unchecked	Unchecked	Unchecked	Unchecked
62	Wave 2	NA	NA	University of Illinois College of Medicine	MD: Medicine - Chicago	Good	3	15	2	Yes	Yes, only one	Yes	More than 1 year but less than or equal to 2 years ago	Told borderline high or prehypertensive	NA	More than 1 year but less than or equal to 2 years ago	No	NA	No	No	No	No	NA	No	No	No	No	No	No	Female	29	No	Checked	Unchecked	Unchecked	Unchecked	Unchecked	Unchecked	Unchecked	Unchecked	Unchecked	Unchecked	Unchecked	Unchecked	Unchecked	Unchecked	Unchecked	Unchecked	Unchecked
64	Wave 2	NA	NA	Jane Addams College of Social Work (Degree program: MSW: Social Work - UIC)	NA	Good	4	20	20	Yes	Yes, more than one	No	More than 1 year but less than or equal to 2 years ago	No	NA	I do not know	No	NA	No	No	No	No	NA	No	No	No	Yes	No	No	Female	28	No	Checked	Unchecked	Unchecked	Unchecked	Unchecked	Unchecked	Unchecked	Unchecked	Unchecked	Unchecked	Unchecked	Unchecked	Unchecked	Unchecked	Unchecked	Unchecked	Unchecked
65	Wave 2	NA	NA	UIC College of Nursing	DNP: Nursing Practice -Chicago	Good	6	3	6	Yes	Yes, only one	No	Anytime less than or equal to one year ago	Yes, only during pregnancy	No	Anytime less than or equal to one year ago	No	NA	No	No	No	Yes	Yes	No	No	No	Yes	No	No	Female	37	No	Checked	Unchecked	Unchecked	Unchecked	Unchecked	Unchecked	Unchecked	Unchecked	Unchecked	Unchecked	Unchecked	Unchecked	Unchecked	Unchecked	Unchecked	Unchecked	Unchecked
66	Wave 2	NA	NA	Jane Addams College of Social Work (Degree program: MSW: Social Work - UIC)	NA	Very good	0	20	15	Yes	Yes, only one	No	Anytime less than or equal to one year ago	No	NA	Anytime less than or equal to one year ago	No	NA	No	No	No	Yes	Yes	No	No	No	Yes	No	No	Female	32	No	Unchecked	Unchecked	Unchecked	Unchecked	Unchecked	Unchecked	Unchecked	Unchecked	Unchecked	Checked	Unchecked	Unchecked	Unchecked	Unchecked	Unchecked	Unchecked	Unchecked
68	Wave 2	NA	NA	UIC College of Nursing	NA	Very good	2	5	6	No	No	Yes	More than 2 years but less than 5 years ago	No	NA	More than 2 years but less than or equal to 3 years ago	No	NA	No	No	No	No	NA	No	No	No	Yes	No	No	Female	31	No	Checked	Unchecked	Unchecked	Unchecked	Unchecked	Unchecked	Unchecked	Unchecked	Unchecked	Unchecked	Unchecked	Unchecked	Unchecked	Unchecked	Unchecked	Unchecked	Unchecked
69	Wave 2	NA	NA	University of Illinois College of Medicine	MD: Medicine - Chicago	Good	10	20	7	Yes	No	No	Anytime less than or equal to one year ago	No	NA	Anytime less than or equal to one year ago	Yes	No	No	No	No	Yes	No	No	No	No	No	No	No	Male	28	No	Unchecked	Unchecked	Unchecked	Unchecked	Unchecked	Unchecked	Unchecked	Unchecked	Unchecked	Checked	Unchecked	Unchecked	Unchecked	Unchecked	Unchecked	Unchecked	Unchecked
70	Wave 2	NA	NA	University of Illinois College of Medicine	MD: Medicine - Chicago	Very good	0	3	0	Yes	Yes, more than one	No	Anytime less than or equal to one year ago	No	NA	More than 1 year but less than or equal to 2 years ago	No	NA	No	No	No	Yes	No	No	No	No	No	No	No	Male	28	Mexican, Mexican American, Chicano/a	Unchecked	Unchecked	Unchecked	Unchecked	Unchecked	Unchecked	Unchecked	Unchecked	Unchecked	Unchecked	Unchecked	Unchecked	Unchecked	Unchecked	Unchecked	Unchecked	Unchecked
72	Wave 2	NA	NA	Jane Addams College of Social Work (Degree program: MSW: Social Work - UIC)	NA	Good	1	10	20	No	No	Yes	More than 1 year but less than or equal to 2 years ago	No	NA	More than 2 years but less than or equal to 3 years ago	Yes	No	I do not know	No	No	No	NA	No	No	No	Yes	No	No	Female	25	Mexican, Mexican American, Chicano/a	Unchecked	Unchecked	Unchecked	Unchecked	Unchecked	Unchecked	Unchecked	Unchecked	Unchecked	Unchecked	Unchecked	Unchecked	Unchecked	Unchecked	Unchecked	Unchecked	Unchecked
73	Wave 2	Yes	Yes	UIC College of Applied Health Sciences	DPT: Physical Therapy	Very good	3	10	15	Yes	Yes, only one	No	Anytime less than or equal to one year ago	No	NA	Anytime less than or equal to one year ago	No	NA	No	No	No	No	NA	No	No	No	No	No	No	Female	23	No	Checked	Unchecked	Unchecked	Unchecked	Unchecked	Unchecked	Unchecked	Unchecked	Unchecked	Unchecked	Unchecked	Unchecked	Unchecked	Unchecked	Unchecked	Unchecked	Unchecked
74	Wave 2	NA	NA	UIC College of Nursing	DNP: Nursing Practice - Springfield	Good	8	10	5	Yes	Yes, only one	Yes	Anytime less than or equal to one year ago	No	NA	Anytime less than or equal to one year ago	No	NA	No	No	No	No	NA	No	No	No	No	No	No	Female	34	No	Checked	Unchecked	Unchecked	Unchecked	Unchecked	Unchecked	Unchecked	Unchecked	Unchecked	Unchecked	Unchecked	Unchecked	Unchecked	Unchecked	Unchecked	Unchecked	Unchecked
75	Wave 2	NA	NA	UIC School of Public Health	MPH: Health Policy & Administration	Good	2	5	7	Yes	Yes, only one	Yes	More than 1 year but less than or equal to 2 years ago	Yes	Yes	Anytime less than or equal to one year ago	No	NA	NA	No	No	Yes	I do not know	No	No	No	Yes	No	No	Female	46	No	Unchecked	Checked	Unchecked	Unchecked	Unchecked	Unchecked	Unchecked	Unchecked	Unchecked	Unchecked	Unchecked	Unchecked	Unchecked	Unchecked	Unchecked	Unchecked	Unchecked
77	Wave 2	NA	NA	University of Illinois College of Medicine	MD: Medicine - Rockford	Very good	2	1	0	Yes	Yes, only one	No	Anytime less than or equal to one year ago	No	NA	Never	No	NA	No	No	No	Yes	Yes	No	No	No	No	No	No	Female	26	No	Checked	Unchecked	Unchecked	Unchecked	Unchecked	Unchecked	Unchecked	Unchecked	Unchecked	Unchecked	Unchecked	Unchecked	Unchecked	Unchecked	Unchecked	Unchecked	Unchecked
78	Wave 2	NA	NA	UIC College of Pharmacy	NA	Good	2	4	2	Yes	Yes, only one	No	I do not know	No	NA	I do not know	No	NA	No	No	No	No	NA	No	No	No	No	No	No	Female	25	No	Unchecked	Unchecked	Unchecked	Unchecked	Unchecked	Unchecked	Unchecked	Unchecked	Unchecked	Checked	Unchecked	Unchecked	Unchecked	Unchecked	Unchecked	Unchecked	Unchecked
80	Wave 2	NA	NA	UIC College of Pharmacy	PharmD: Pharmacy - Rockford	Very good	2	5	0	Yes	Yes, only one	No	Anytime less than or equal to one year ago	No	NA	Anytime less than or equal to one year ago	No	NA	No	No	No	No	NA	No	No	No	No	No	No	Male	29	No	Checked	Unchecked	Unchecked	Unchecked	Unchecked	Unchecked	Unchecked	Unchecked	Unchecked	Unchecked	Unchecked	Unchecked	Unchecked	Unchecked	Unchecked	Unchecked	Unchecked
82	Wave 2	NA	NA	Jane Addams College of Social Work (Degree program: MSW: Social Work - UIC)	NA	Fair	7	20	20	Yes	Yes, only one	No	Anytime less than or equal to one year ago	Yes, only during pregnancy	No	NA	No	NA	No	No	No	No	NA	No	No	No	Yes	No	No	Female	33	No	Checked	Unchecked	Unchecked	Unchecked	Unchecked	Unchecked	Unchecked	Unchecked	Unchecked	Unchecked	Unchecked	Unchecked	Unchecked	Unchecked	Unchecked	Unchecked	Unchecked
83	Wave 2	NA	NA	UIC College of Applied Health Sciences	MS: Occupational Therapy	Very good	6	2	3	Yes	No	No	Anytime less than or equal to one year ago	No	NA	Five or more years ago	No	NA	No	No	No	No	NA	No	No	No	Prefer not to answer	No	No	Female	29	No	Checked	Unchecked	Unchecked	Unchecked	Unchecked	Unchecked	Unchecked	Unchecked	Unchecked	Unchecked	Unchecked	Unchecked	Unchecked	Unchecked	Unchecked	Unchecked	Unchecked
87	Wave 2	NA	NA	UIC College of Nursing	DNP: Nursing Practice - Peoria	Excellent	0	0	0	Yes	Yes, only one	No	Anytime less than or equal to one year ago	No	NA	I do not know	No	NA	No	No	No	No	NA	No	No	No	No	No	No	Female	29	No	Checked	Unchecked	Unchecked	Unchecked	Unchecked	Unchecked	Unchecked	Unchecked	Unchecked	Unchecked	Unchecked	Unchecked	Unchecked	Unchecked	Unchecked	Unchecked	Unchecked
88	Wave 2	NA	NA	UIC College of Nursing	MS: Nursing - Chicago	Very good	1	3	1	Yes	Yes, more than one	No	Anytime less than or equal to one year ago	No	NA	Anytime less than or equal to one year ago	No	NA	No	No	No	No	NA	No	No	No	No	No	No	Female	24	No	Checked	Unchecked	Unchecked	Unchecked	Unchecked	Unchecked	Unchecked	Unchecked	Unchecked	Unchecked	Unchecked	Unchecked	Unchecked	Unchecked	Unchecked	Unchecked	Unchecked
91	Wave 2	NA	NA	UIC College of Applied Health Sciences	MS: Nutrition	Very good	5	5	0	Yes	Yes, more than one	No	Anytime less than or equal to one year ago	No	NA	More than 1 year but less than or equal to 2 years ago	No	NA	No	No	No	No	NA	No	No	No	No	No	No	Female	34	No	Checked	Unchecked	Unchecked	Unchecked	Unchecked	Unchecked	Unchecked	Unchecked	Unchecked	Unchecked	Unchecked	Unchecked	Unchecked	Unchecked	Unchecked	Unchecked	Unchecked
93	Wave 2	Yes	Yes	UIC College of Dentistry	DMD: Dental Medicine	Very good	5	10	5	Yes	Yes, more than one	Yes	More than 1 year but less than or equal to 2 years ago	No	NA	Never	No	NA	No	No	No	Yes	Yes	No	No	No	No	No	No	Female	25	No	Checked	Unchecked	Unchecked	Unchecked	Unchecked	Unchecked	Unchecked	Unchecked	Unchecked	Unchecked	Unchecked	Unchecked	Unchecked	Unchecked	Unchecked	Unchecked	Unchecked
94	Wave 2	NA	NA	UIC College of Pharmacy	PharmD: Pharmacy - Rockford	Very good	0	1	0	I do not know	Yes, only one	No	I do not know	Yes	No	Never	No	NA	No	No	No	Yes	No	I do not know	No	No	No	No	No	Male	28	No	Unchecked	Unchecked	Unchecked	Unchecked	Unchecked	Unchecked	Unchecked	Unchecked	Unchecked	Checked	Unchecked	Unchecked	Unchecked	Unchecked	Unchecked	Unchecked	Unchecked
95	Wave 2	NA	NA	UIC College of Nursing	BSN: Nursing - Chicago	Excellent	4	4	0	I do not know	No	Yes	More than 1 year but less than or equal to 2 years ago	No	NA	Never	No	NA	No	No	No	No	NA	No	No	No	No	No	No	Male	22	No	Unchecked	Checked	Unchecked	Unchecked	Unchecked	Unchecked	Unchecked	Unchecked	Unchecked	Unchecked	Unchecked	Unchecked	Unchecked	Unchecked	Unchecked	Unchecked	Unchecked
96	Wave 2	NA	NA	UIC College of Nursing	BSN: Nursing - Urbana	Very good	0	10	2	Yes	No	No	More than 2 years but less than 5 years ago	No	NA	Never	No	NA	No	No	No	No	NA	No	No	No	No	No	No	Female	21	No	Checked	Unchecked	Unchecked	Unchecked	Unchecked	Unchecked	Unchecked	Unchecked	Unchecked	Unchecked	Unchecked	Unchecked	Unchecked	Unchecked	Unchecked	Unchecked	Unchecked
97	Wave 2	NA	NA	UIC College of Nursing	DNP: Nursing Practice -Chicago	Good	0	3	0	No	Yes, only one	No	Anytime less than or equal to one year ago	No	NA	More than 2 years but less than or equal to 3 years ago	No	NA	No	No	No	No	NA	No	No	No	No	No	No	Female	32	No	Checked	Unchecked	Unchecked	Unchecked	Unchecked	Unchecked	Unchecked	Unchecked	Unchecked	Unchecked	Unchecked	Unchecked	Unchecked	Unchecked	Unchecked	Unchecked	Unchecked
98	Wave 2	NA	NA	UIC College of Nursing	MS: Nursing - Chicago	Very good	2	5	2	Yes	No	No	More than 1 year but less than or equal to 2 years ago	No	NA	Never	No	NA	No	No	No	Yes	Yes	No	No	No	No	No	No	Female	31	No	Checked	Unchecked	Unchecked	Unchecked	Unchecked	Unchecked	Unchecked	Unchecked	Unchecked	Unchecked	Unchecked	Unchecked	Unchecked	Unchecked	Unchecked	Unchecked	Unchecked
99	Wave 2	NA	NA	UIC College of Nursing	BSN: Nursing - Urbana	Good	2	20	4	Yes	No	Yes	Anytime less than or equal to one year ago	Told borderline high or prehypertensive	NA	More than 3 years but less than or equal to 4 years ago	Yes	No	No	No	No	Yes	No	No	No	No	No	No	No	Male	24	No	Unchecked	Unchecked	Unchecked	Unchecked	Unchecked	Checked	Unchecked	Unchecked	Unchecked	Unchecked	Unchecked	Unchecked	Unchecked	Unchecked	Unchecked	Unchecked	Unchecked
100	Wave 2	NA	NA	Jane Addams College of Social Work (Degree program: MSW: Social Work - UIC)	NA	Very good	0	7	3	Yes	Yes, only one	No	More than 1 year but less than or equal to 2 years ago	No	NA	More than 1 year but less than or equal to 2 years ago	No	NA	No	No	No	No	NA	No	No	No	No	No	No	Male	24	Mexican, Mexican American, Chicano/a	Unchecked	Unchecked	Unchecked	Unchecked	Unchecked	Unchecked	Unchecked	Unchecked	Unchecked	Unchecked	Unchecked	Unchecked	Unchecked	Unchecked	Unchecked	Unchecked	Unchecked
102	Wave 2	NA	NA	UIC College of Nursing	MS: Nursing - Urbana	Very good	0	12	0	Yes	Yes, only one	No	Anytime less than or equal to one year ago	No	NA	Anytime less than or equal to one year ago	Yes	Yes	No	No	No	Yes	Yes	No	No	No	No	No	No	Female	31	No	Checked	Unchecked	Unchecked	Unchecked	Unchecked	Unchecked	Unchecked	Unchecked	Unchecked	Unchecked	Unchecked	Unchecked	Unchecked	Unchecked	Unchecked	Unchecked	Unchecked
103	Wave 2	NA	NA	UIC College of Applied Health Sciences	MS: Occupational Therapy	Good	2	2	2	Yes	Yes, only one	Yes	Anytime less than or equal to one year ago	No	NA	I do not know	Yes	No	No	No	No	No	NA	No	No	No	Yes	No	No	Female	26	No	Unchecked	Unchecked	Unchecked	Unchecked	Unchecked	Unchecked	Unchecked	Checked	Unchecked	Unchecked	Unchecked	Unchecked	Unchecked	Unchecked	Unchecked	Unchecked	Unchecked
104	Wave 2	NA	NA	UIC College of Nursing	BSN: Nursing - Urbana	Excellent	1	5	1	Yes	Yes, only one	No	Anytime less than or equal to one year ago	No	NA	I do not know	No	NA	No	No	No	No	NA	No	No	No	No	No	No	Female	20	No	Checked	Unchecked	Unchecked	Unchecked	Unchecked	Unchecked	Unchecked	Unchecked	Unchecked	Unchecked	Unchecked	Unchecked	Unchecked	Unchecked	Unchecked	Unchecked	Unchecked
105	Wave 2	NA	NA	University of Illinois College of Medicine	MD: Medicine - Peoria	Very good	1	5	3	Yes	Yes, only one	No	Anytime less than or equal to one year ago	Told borderline high or prehypertensive	NA	Never	No	NA	No	No	No	No	NA	No	No	No	No	No	No	Female	26	No	Checked	Unchecked	Unchecked	Unchecked	Unchecked	Unchecked	Unchecked	Unchecked	Unchecked	Unchecked	Unchecked	Unchecked	Unchecked	Unchecked	Unchecked	Unchecked	Unchecked
106	Wave 2	NA	NA	UIC College of Pharmacy	PharmD: Pharmacy - Rockford	Good	4	25	15	Yes	Yes, only one	No	Anytime less than or equal to one year ago	No	NA	More than 1 year but less than or equal to 2 years ago	Yes	No	No	No	No	No	NA	No	No	No	Yes	No	No	Female	24	No	Checked	Unchecked	Unchecked	Unchecked	Unchecked	Unchecked	Unchecked	Unchecked	Unchecked	Unchecked	Unchecked	Unchecked	Unchecked	Unchecked	Unchecked	Unchecked	Unchecked
107	Wave 2	NA	NA	Jane Addams College of Social Work (Degree program: MSW: Social Work - UIC)	NA	Good	1	7	8	Yes	Yes, only one	No	Anytime less than or equal to one year ago	No	NA	Anytime less than or equal to one year ago	Yes	No	No	No	No	No	NA	No	No	No	No	No	No	Female	26	Another Hispanic, Latino/a, or Spanish origin	Unchecked	Unchecked	Unchecked	Unchecked	Unchecked	Checked	Unchecked	Unchecked	Unchecked	Unchecked	Unchecked	Unchecked	Unchecked	Unchecked	Unchecked	Unchecked	Unchecked
108	Wave 2	NA	NA	UIC College of Applied Health Sciences	DPT: Physical Therapy	Excellent	0	10	0	Yes	Yes, only one	No	Five or more years ago	No	NA	I do not know	No	NA	No	No	No	No	NA	No	No	No	No	No	No	Female	24	No	Checked	Unchecked	Unchecked	Unchecked	Unchecked	Unchecked	Unchecked	Unchecked	Unchecked	Unchecked	Unchecked	Unchecked	Unchecked	Unchecked	Unchecked	Unchecked	Unchecked
109	Wave 2	NA	NA	UIC College of Applied Health Sciences	BS: Nutrition-Coordinated Program	Excellent	1	0	0	Yes	Yes, more than one	No	Anytime less than or equal to one year ago	No	NA	Anytime less than or equal to one year ago	No	NA	No	No	No	No	NA	No	No	No	Yes	No	No	Female	30	No	Unchecked	Unchecked	Unchecked	Unchecked	Unchecked	Checked	Unchecked	Unchecked	Unchecked	Unchecked	Unchecked	Unchecked	Unchecked	Unchecked	Unchecked	Unchecked	Unchecked
111	Wave 2	NA	NA	UIC College of Nursing	MS: Nursing - Chicago	Good	3	2	5	Yes	Yes, only one	Yes	More than 2 years but less than 5 years ago	No	NA	More than 1 year but less than or equal to 2 years ago	No	NA	No	No	No	No	NA	No	No	No	No	No	No	Female	29	No	Unchecked	Checked	Unchecked	Unchecked	Unchecked	Unchecked	Unchecked	Unchecked	Unchecked	Unchecked	Unchecked	Unchecked	Unchecked	Unchecked	Unchecked	Unchecked	Unchecked
112	Wave 2	NA	NA	UIC College of Pharmacy	PharmD: Pharmacy - Chicago	Good	2	20	15	Yes	Yes, more than one	No	More than 1 year but less than or equal to 2 years ago	Yes	No	More than 1 year but less than or equal to 2 years ago	No	NA	Yes	No	No	Yes	No	No	No	No	No	No	No	Female	31	No	Unchecked	Unchecked	Unchecked	Unchecked	Checked	Unchecked	Unchecked	Unchecked	Unchecked	Unchecked	Unchecked	Unchecked	Unchecked	Unchecked	Unchecked	Unchecked	Unchecked
113	Wave 2	NA	NA	UIC College of Nursing	NA	Good	0	0	0	No	No	Yes	Five or more years ago	No	NA	Five or more years ago	No	NA	No	No	No	No	NA	No	No	No	No	No	No	Female	26	No	Unchecked	Unchecked	Unchecked	Unchecked	Checked	Unchecked	Unchecked	Unchecked	Unchecked	Unchecked	Unchecked	Unchecked	Unchecked	Unchecked	Unchecked	Unchecked	Unchecked
114	Wave 2	NA	NA	UIC School of Public Health	MPH: Community Health Sciences	Excellent	0	0	0	Yes	Yes, only one	No	Anytime less than or equal to one year ago	No	NA	More than 1 year but less than or equal to 2 years ago	No	NA	No	No	No	No	NA	No	No	No	No	No	No	Female	24	No	Checked	Unchecked	Unchecked	Unchecked	Unchecked	Unchecked	Unchecked	Unchecked	Unchecked	Unchecked	Unchecked	Unchecked	Unchecked	Unchecked	Unchecked	Unchecked	Unchecked
116	Wave 2	NA	NA	University of Illinois College of Medicine	MD: Medicine - Chicago	Very good	0	12	5	Yes	No	No	More than 2 years but less than 5 years ago	No	NA	More than 4 years but less than 5 years ago	No	NA	No	No	No	No	NA	No	No	No	No	No	No	Female	25	No	Unchecked	Checked	Unchecked	Unchecked	Unchecked	Unchecked	Unchecked	Unchecked	Unchecked	Unchecked	Unchecked	Unchecked	Unchecked	Unchecked	Unchecked	Unchecked	Unchecked
117	Wave 2	NA	NA	UIC School of Public Health	MPH: Epidemiology	Good	0	10	10	Yes	No	No	Anytime less than or equal to one year ago	No	NA	More than 3 years but less than or equal to 4 years ago	No	NA	No	No	No	No	NA	No	No	No	Yes	No	No	Female	24	No	Checked	Unchecked	Unchecked	Unchecked	Unchecked	Unchecked	Unchecked	Unchecked	Unchecked	Unchecked	Unchecked	Unchecked	Unchecked	Unchecked	Unchecked	Unchecked	Unchecked
118	Wave 2	NA	NA	UIC College of Pharmacy	PharmD: Pharmacy - Rockford	Very good	0	7	2	No	No	No	Five or more years ago	No	NA	Five or more years ago	No	NA	No	No	No	No	NA	No	No	No	No	No	No	Female	25	No	Unchecked	Unchecked	Unchecked	Unchecked	Checked	Checked	Unchecked	Unchecked	Unchecked	Unchecked	Unchecked	Unchecked	Unchecked	Unchecked	Unchecked	Unchecked	Unchecked
120	Wave 2	NA	NA	UIC College of Pharmacy	PharmD: Pharmacy - Chicago	Good	0	2	0	Yes	Yes, only one	No	More than 2 years but less than 5 years ago	No	NA	More than 2 years but less than or equal to 3 years ago	No	NA	No	No	No	No	NA	No	No	No	No	No	No	Female	25	No	Unchecked	Unchecked	Unchecked	Unchecked	Unchecked	Unchecked	Unchecked	Checked	Unchecked	Unchecked	Unchecked	Unchecked	Unchecked	Unchecked	Unchecked	Unchecked	Unchecked
121	Wave 2	NA	NA	UIC College of Pharmacy	PharmD: Pharmacy - Chicago	Very good	0	5	1	Yes	Yes, only one	No	Anytime less than or equal to one year ago	No	NA	Anytime less than or equal to one year ago	No	NA	No	No	No	No	NA	No	No	No	Yes	No	No	Female	23	No	Unchecked	Unchecked	Unchecked	Unchecked	Unchecked	Unchecked	Unchecked	Unchecked	Checked	Unchecked	Unchecked	Unchecked	Unchecked	Unchecked	Unchecked	Unchecked	Unchecked
122	Wave 2	NA	NA	UIC College of Pharmacy	PharmD: Pharmacy - Chicago	Very good	3	5	4	Yes	No	No	More than 1 year but less than or equal to 2 years ago	No	NA	Never	No	NA	No	No	No	No	NA	Yes	No	No	No	No	No	Male	24	No	Checked	Unchecked	Unchecked	Unchecked	Unchecked	Unchecked	Unchecked	Unchecked	Unchecked	Unchecked	Unchecked	Unchecked	Unchecked	Unchecked	Unchecked	Unchecked	Unchecked
123	Wave 2	NA	NA	UIC College of Nursing	DNP: Nursing Practice -Chicago	Fair	5	20	15	Yes	Yes, more than one	No	More than 1 year but less than or equal to 2 years ago	No	NA	More than 1 year but less than or equal to 2 years ago	No	NA	No	No	No	No	NA	No	No	No	Yes	No	No	Female	32	Mexican, Mexican American, Chicano/a	Unchecked	Unchecked	Unchecked	Unchecked	Unchecked	Unchecked	Unchecked	Unchecked	Unchecked	Unchecked	Unchecked	Unchecked	Unchecked	Unchecked	Unchecked	Unchecked	Unchecked
124	Wave 2	NA	NA	University of Illinois College of Medicine	MD: Medicine - Peoria	Good	0	10	4	No	No	Yes	Anytime less than or equal to one year ago	No	NA	Never	No	NA	No	No	No	No	NA	No	No	No	No	No	No	Female	24	No	Checked	Unchecked	Unchecked	Unchecked	Unchecked	Unchecked	Unchecked	Unchecked	Unchecked	Unchecked	Unchecked	Unchecked	Unchecked	Unchecked	Unchecked	Unchecked	Unchecked
127	Wave 2	NA	NA	UIC School of Public Health	MPH: Community Health Sciences	Good	5	30	20	Yes	Yes, more than one	No	Anytime less than or equal to one year ago	No	NA	Anytime less than or equal to one year ago	No	NA	No	No	No	Yes	I do not know	No	No	No	No	No	No	Female	29	No	Checked	Unchecked	Unchecked	Unchecked	Unchecked	Unchecked	Unchecked	Unchecked	Unchecked	Unchecked	Unchecked	Unchecked	Unchecked	Unchecked	Unchecked	Unchecked	Unchecked
129	Wave 2	NA	NA	University of Illinois College of Medicine	MD: Medicine - Chicago	Very good	2	1	1	Yes	Yes, only one	No	Anytime less than or equal to one year ago	No	NA	Five or more years ago	No	NA	No	No	No	No	NA	No	No	No	No	Yes	No	Female	28	No	Checked	Unchecked	Unchecked	Unchecked	Unchecked	Unchecked	Unchecked	Unchecked	Unchecked	Unchecked	Unchecked	Unchecked	Unchecked	Unchecked	Unchecked	Unchecked	Unchecked
130	Wave 2	NA	NA	UIC College of Applied Health Sciences	DPT: Physical Therapy	Very good	1	1	1	Yes	Yes, more than one	No	Anytime less than or equal to one year ago	No	NA	Never	No	NA	No	No	No	Yes	Yes	No	No	No	No	No	No	Female	24	No	Checked	Unchecked	Unchecked	Unchecked	Unchecked	Unchecked	Unchecked	Unchecked	Unchecked	Unchecked	Unchecked	Unchecked	Unchecked	Unchecked	Unchecked	Unchecked	Unchecked
131	Wave 2	NA	NA	UIC College of Dentistry	DMD: Dental Medicine	Good	0	1	0	Yes	Yes, more than one	No	More than 1 year but less than or equal to 2 years ago	No	NA	I do not know	No	NA	No	No	No	No	NA	No	No	No	No	No	No	Female	32	No	Unchecked	Checked	Unchecked	Unchecked	Unchecked	Unchecked	Unchecked	Unchecked	Unchecked	Unchecked	Unchecked	Unchecked	Unchecked	Unchecked	Unchecked	Unchecked	Unchecked
133	Wave 2	NA	NA	University of Illinois College of Medicine	MD: Medicine - Chicago	Very good	0	15	15	Yes	No	No	More than 2 years but less than 5 years ago	Told borderline high or prehypertensive	NA	Never	No	NA	No	No	No	No	NA	No	No	No	No	No	No	Male	29	No	Checked	Unchecked	Unchecked	Unchecked	Unchecked	Unchecked	Unchecked	Unchecked	Unchecked	Unchecked	Unchecked	Unchecked	Unchecked	Unchecked	Unchecked	Unchecked	Unchecked
134	Wave 2	NA	NA	UIC School of Public Health	MPH: Community Health Sciences	Very good	25	20	2	Yes	No	No	More than 2 years but less than 5 years ago	Told borderline high or prehypertensive	NA	I do not know	No	NA	No	No	No	No	NA	No	No	No	I do not know	No	No	Female	24	Mexican, Mexican American, Chicano/a	Unchecked	Unchecked	Unchecked	Unchecked	Unchecked	Unchecked	Unchecked	Unchecked	Unchecked	Unchecked	Unchecked	Unchecked	Unchecked	Unchecked	Unchecked	Unchecked	Unchecked
135	Wave 2	NA	NA	UIC College of Applied Health Sciences	DPT: Physical Therapy	Good	0	5	2	No	No	Yes	More than 2 years but less than 5 years ago	No	NA	Never	No	NA	No	No	No	No	NA	No	No	No	No	No	No	Male	26	No	Checked	Unchecked	Unchecked	Unchecked	Unchecked	Unchecked	Unchecked	Unchecked	Unchecked	Unchecked	Unchecked	Unchecked	Unchecked	Unchecked	Unchecked	Unchecked	Unchecked
137	Wave 2	NA	NA	UIC College of Nursing	MS: Nursing - Chicago	Very good	0	2	0	Yes	Yes, more than one	No	Anytime less than or equal to one year ago	No	NA	Never	No	NA	No	No	No	No	NA	No	No	No	Yes	No	No	Female	23	No	Checked	Unchecked	Unchecked	Unchecked	Unchecked	Unchecked	Unchecked	Unchecked	Unchecked	Unchecked	Unchecked	Unchecked	Unchecked	Unchecked	Unchecked	Unchecked	Unchecked
138	Wave 2	NA	NA	University of Illinois College of Medicine	MD: Medicine - Chicago	Good	7	25	5	Yes	Yes, only one	No	More than 1 year but less than or equal to 2 years ago	No	NA	Anytime less than or equal to one year ago	Yes	No	No	No	No	Yes	Yes	No	No	No	Yes	No	No	Female	24	No	Unchecked	Checked	Unchecked	Unchecked	Unchecked	Unchecked	Unchecked	Unchecked	Unchecked	Unchecked	Unchecked	Unchecked	Unchecked	Unchecked	Unchecked	Unchecked	Unchecked
141	Wave 2	NA	NA	UIC College of Nursing	DNP: Nursing Practice - Rockford	Good	0	5	0	Yes	Yes, only one	No	More than 1 year but less than or equal to 2 years ago	No	NA	More than 1 year but less than or equal to 2 years ago	No	NA	No	No	No	No	NA	No	No	No	No	No	No	Female	38	No	Checked	Unchecked	Unchecked	Unchecked	Unchecked	Unchecked	Unchecked	Unchecked	Unchecked	Unchecked	Unchecked	Unchecked	Unchecked	Unchecked	Unchecked	Unchecked	Unchecked
145	Wave 2	NA	NA	University of Illinois College of Medicine	MD: Medicine - Chicago	Very good	1	3	0	Yes	No	No	Anytime less than or equal to one year ago	No	NA	More than 2 years but less than or equal to 3 years ago	No	NA	No	No	No	Yes	No	No	No	No	No	No	No	Male	30	No	Unchecked	Unchecked	Unchecked	Unchecked	Unchecked	Unchecked	Unchecked	Checked	Unchecked	Unchecked	Unchecked	Unchecked	Unchecked	Unchecked	Unchecked	Unchecked	Unchecked
146	Wave 2	NA	NA	UIC College of Nursing	DNP: Nursing Practice -Chicago	Fair	30	15	24	Yes	Yes, only one	Yes	Anytime less than or equal to one year ago	Told borderline high or prehypertensive	NA	Anytime less than or equal to one year ago	No	NA	No	No	No	No	NA	No	No	No	Yes	Yes	No	Male	49	No	Checked	Unchecked	Unchecked	Unchecked	Unchecked	Unchecked	Unchecked	Unchecked	Unchecked	Unchecked	Unchecked	Unchecked	Unchecked	Unchecked	Unchecked	Unchecked	Unchecked
148	Wave 2	NA	NA	UIC College of Applied Health Sciences	BS: Health Information Management (Online)	Good	6	20	10	Yes	Yes, more than one	No	Anytime less than or equal to one year ago	No	NA	I do not know	No	NA	No	No	No	No	NA	No	No	No	Yes	No	No	Female	23	Mexican, Mexican American, Chicano/a	Checked	Unchecked	Unchecked	Unchecked	Unchecked	Unchecked	Unchecked	Unchecked	Unchecked	Unchecked	Unchecked	Unchecked	Unchecked	Unchecked	Unchecked	Unchecked	Unchecked
149	Wave 2	NA	NA	UIC College of Nursing	DNP: Nursing Practice -Chicago	Excellent	0	10	0	Yes	Yes, more than one	No	More than 1 year but less than or equal to 2 years ago	No	NA	More than 2 years but less than or equal to 3 years ago	No	NA	No	No	No	No	NA	No	No	No	No	No	No	Female	25	No	Unchecked	Unchecked	Unchecked	Checked	Unchecked	Unchecked	Unchecked	Unchecked	Unchecked	Unchecked	Unchecked	Unchecked	Unchecked	Unchecked	Unchecked	Unchecked	Unchecked
150	Wave 2	NA	NA	Jane Addams College of Social Work (Degree program: MSW: Social Work - UIC)	NA	Very good	3	2	2	Yes	Yes, more than one	No	Anytime less than or equal to one year ago	No	NA	Never	No	NA	No	No	No	No	NA	No	No	No	No	No	No	Female	29	No	Unchecked	Unchecked	Unchecked	Unchecked	Unchecked	Unchecked	Unchecked	Unchecked	Unchecked	Unchecked	Unchecked	Unchecked	Unchecked	Unchecked	Unchecked	Unchecked	Unchecked
151	Wave 2	NA	NA	University of Illinois College of Medicine	MD: Medicine - Chicago	Good	3	20	5	Yes	No	No	More than 1 year but less than or equal to 2 years ago	No	NA	Never	No	NA	No	No	No	No	NA	No	No	No	No	No	No	Female	23	No	Unchecked	Unchecked	Unchecked	Unchecked	Unchecked	Unchecked	Unchecked	Unchecked	Unchecked	Unchecked	Unchecked	Unchecked	Unchecked	Unchecked	Unchecked	Unchecked	Unchecked
152	Wave 2	NA	NA	UIC College of Nursing	DNP: Nursing Practice -Chicago	Good	15	20	10	Yes	Yes, more than one	Yes	Anytime less than or equal to one year ago	Yes	Yes	Anytime less than or equal to one year ago	No	NA	No	No	No	No	NA	No	No	No	Yes	Yes	No	Female	51	No	Unchecked	Checked	Unchecked	Unchecked	Unchecked	Unchecked	Unchecked	Unchecked	Unchecked	Unchecked	Unchecked	Unchecked	Unchecked	Unchecked	Unchecked	Unchecked	Unchecked
153	Wave 2	NA	NA	UIC College of Pharmacy	PharmD: Pharmacy - Chicago	Very good	0	5	0	Yes	Yes, only one	No	Anytime less than or equal to one year ago	No	NA	Anytime less than or equal to one year ago	No	NA	No	No	No	No	NA	No	No	No	No	No	No	Male	28	No	Unchecked	Unchecked	Unchecked	Unchecked	Unchecked	Unchecked	Unchecked	Unchecked	Unchecked	Unchecked	Unchecked	Unchecked	Unchecked	Unchecked	Unchecked	Unchecked	Unchecked
154	Wave 2	NA	NA	UIC College of Nursing	DNP: Nursing Practice - Peoria	Very good	2	1	0	Yes	No	No	More than 1 year but less than or equal to 2 years ago	No	NA	More than 1 year but less than or equal to 2 years ago	No	NA	No	No	No	No	NA	No	No	No	No	No	No	Male	28	No	Checked	Unchecked	Unchecked	Unchecked	Unchecked	Unchecked	Unchecked	Unchecked	Unchecked	Unchecked	Unchecked	Unchecked	Unchecked	Unchecked	Unchecked	Unchecked	Unchecked
155	Wave 2	NA	NA	UIC College of Pharmacy	PharmD: Pharmacy - Chicago	Good	10	15	7	Yes	Yes, more than one	No	Anytime less than or equal to one year ago	No	NA	Anytime less than or equal to one year ago	No	NA	No	No	No	No	NA	No	No	No	No	No	No	Female	25	No	Checked	Unchecked	Unchecked	Unchecked	Unchecked	Unchecked	Unchecked	Unchecked	Unchecked	Unchecked	Unchecked	Unchecked	Unchecked	Unchecked	Unchecked	Unchecked	Unchecked
157	Wave 2	Yes	Yes	University of Illinois College of Medicine	MD: Medicine - Rockford	Very good	0	0	0	Yes	No	No	More than 1 year but less than or equal to 2 years ago	No	NA	More than 1 year but less than or equal to 2 years ago	No	NA	No	No	No	No	NA	No	No	No	No	No	No	Male	27	No	Checked	Unchecked	Unchecked	Unchecked	Unchecked	Unchecked	Unchecked	Unchecked	Unchecked	Unchecked	Unchecked	Unchecked	Unchecked	Unchecked	Unchecked	Unchecked	Unchecked
159	Wave 2	NA	NA	Jane Addams College of Social Work (Degree program: MSW: Social Work - UIC)	NA	Very good	0	1	0	Yes	Yes, only one	No	More than 1 year but less than or equal to 2 years ago	No	NA	I do not know	No	NA	No	No	No	No	NA	No	No	No	Yes	No	No	Female	28	No	Checked	Unchecked	Unchecked	Unchecked	Unchecked	Unchecked	Unchecked	Unchecked	Unchecked	Unchecked	Unchecked	Unchecked	Unchecked	Unchecked	Unchecked	Unchecked	Unchecked
160	Wave 2	NA	NA	Jane Addams College of Social Work (Degree program: MSW: Social Work - UIC)	NA	Good	0	20	10	Yes	No	Yes	Five or more years ago	No	NA	Never	No	NA	No	No	No	No	NA	No	No	No	Yes	No	No	Female	32	No	Unchecked	Unchecked	Unchecked	Unchecked	Unchecked	Unchecked	Unchecked	Unchecked	Unchecked	Unchecked	Unchecked	Unchecked	Unchecked	Unchecked	Unchecked	Unchecked	Unchecked
161	Wave 2	NA	NA	Jane Addams College of Social Work (Degree program: MSW: Social Work - UIC)	NA	Good	0	15	15	No	No	Yes	More than 2 years but less than 5 years ago	No	NA	More than 3 years but less than or equal to 4 years ago	No	NA	No	No	No	No	NA	No	No	No	No	No	No	Female	24	Mexican, Mexican American, Chicano/a	Checked	Unchecked	Unchecked	Unchecked	Unchecked	Unchecked	Unchecked	Unchecked	Unchecked	Unchecked	Unchecked	Unchecked	Unchecked	Unchecked	Unchecked	Unchecked	Unchecked
163	Wave 2	NA	NA	UIC College of Dentistry	DMD: Dental Medicine	Very good	0	1	0	Yes	Yes, more than one	No	Anytime less than or equal to one year ago	No	NA	More than 2 years but less than or equal to 3 years ago	Yes	No	No	No	No	No	NA	No	No	No	No	No	No	Female	29	Cuban	Checked	Unchecked	Unchecked	Unchecked	Unchecked	Unchecked	Unchecked	Unchecked	Unchecked	Unchecked	Unchecked	Unchecked	Unchecked	Unchecked	Unchecked	Unchecked	Unchecked
166	Wave 2	NA	NA	University of Illinois College of Medicine	MD: Medicine - Chicago	Very good	2	4	2	Yes	Yes, more than one	No	Anytime less than or equal to one year ago	No	NA	Anytime less than or equal to one year ago	No	NA	No	No	No	Yes	Yes	No	No	No	No	No	No	Female	29	No	Checked	Unchecked	Unchecked	Unchecked	Unchecked	Unchecked	Unchecked	Unchecked	Unchecked	Unchecked	Unchecked	Unchecked	Unchecked	Unchecked	Unchecked	Unchecked	Unchecked
167	Wave 2	NA	NA	UIC School of Public Health	MPH: Epidemiology	Good	0	10	10	Yes	No	No	More than 2 years but less than 5 years ago	Told borderline high or prehypertensive	NA	More than 2 years but less than or equal to 3 years ago	Yes	No	No	No	No	No	NA	No	No	No	Yes	No	No	Male	29	No	Checked	Unchecked	Unchecked	Unchecked	Unchecked	Unchecked	Unchecked	Unchecked	Unchecked	Unchecked	Unchecked	Unchecked	Unchecked	Unchecked	Unchecked	Unchecked	Unchecked
168	Wave 2	NA	NA	UIC College of Applied Health Sciences	DPT: Physical Therapy	Good	8	8	3	Yes	No	No	More than 2 years but less than 5 years ago	No	NA	Never	No	NA	No	No	No	Yes	No	No	No	No	No	No	No	Female	25	No	Unchecked	Unchecked	Unchecked	Unchecked	Checked	Unchecked	Unchecked	Unchecked	Unchecked	Unchecked	Unchecked	Unchecked	Unchecked	Unchecked	Unchecked	Unchecked	Unchecked
170	Wave 2	NA	NA	UIC School of Public Health	MPH: Epidemiology	Very good	1	10	0	Yes	Yes, only one	No	Anytime less than or equal to one year ago	No	NA	More than 1 year but less than or equal to 2 years ago	No	NA	No	No	No	Yes	Yes	No	No	No	Yes	No	No	Female	26	Puerto Rican	Checked	Unchecked	Unchecked	Unchecked	Unchecked	Unchecked	Unchecked	Unchecked	Unchecked	Unchecked	Unchecked	Unchecked	Unchecked	Unchecked	Unchecked	Unchecked	Unchecked
172	Wave 2	NA	NA	University of Illinois College of Medicine	MD: Medicine - Rockford	Good	1	12	8	Yes	No	No	More than 2 years but less than 5 years ago	No	NA	Anytime less than or equal to one year ago	No	NA	No	No	No	I do not know	NA	No	No	No	No	No	No	Female	25	No	Unchecked	Unchecked	Unchecked	Unchecked	Unchecked	Checked	Unchecked	Unchecked	Unchecked	Unchecked	Unchecked	Unchecked	Unchecked	Unchecked	Unchecked	Unchecked	Unchecked
173	Wave 2	NA	NA	Jane Addams College of Social Work (Degree program: MSW: Social Work - UIC)	NA	Very good	5	4	2	Yes	Yes, only one	No	Anytime less than or equal to one year ago	No	NA	Anytime less than or equal to one year ago	Yes	No	No	No	No	Yes	No	No	No	No	No	No	No	Female	23	Cuban	Checked	Unchecked	Unchecked	Unchecked	Unchecked	Unchecked	Unchecked	Unchecked	Unchecked	Unchecked	Unchecked	Unchecked	Unchecked	Unchecked	Unchecked	Unchecked	Unchecked
174	Wave 2	NA	NA	Jane Addams College of Social Work (Degree program: MSW: Social Work - UIC)	NA	Very good	2	20	5	Yes	Yes, only one	No	More than 1 year but less than or equal to 2 years ago	Told borderline high or prehypertensive	NA	I do not know	No	NA	No	No	No	Yes	Yes	No	No	No	Yes	No	No	Female	29	No	Checked	Unchecked	Unchecked	Unchecked	Unchecked	Unchecked	Unchecked	Unchecked	Unchecked	Unchecked	Unchecked	Unchecked	Unchecked	Unchecked	Unchecked	Unchecked	Unchecked
175	Wave 2	NA	NA	UIC School of Public Health	MPH: Community Health Sciences	Good	5	20	10	Yes	No	No	More than 2 years but less than 5 years ago	No	NA	I do not know	No	NA	No	No	No	No	NA	No	No	No	No	No	No	Female	25	No	Checked	Unchecked	Unchecked	Unchecked	Unchecked	Unchecked	Unchecked	Unchecked	Unchecked	Unchecked	Unchecked	Unchecked	Unchecked	Unchecked	Unchecked	Unchecked	Unchecked
181	Wave 2	NA	NA	University of Illinois College of Medicine	MD: Medicine - Chicago	Good	0	26	0	Yes	No	No	More than 1 year but less than or equal to 2 years ago	No	NA	More than 1 year but less than or equal to 2 years ago	Yes	No	No	No	No	No	NA	No	No	No	No	No	No	Female	27	No	Unchecked	Checked	Unchecked	Unchecked	Unchecked	Unchecked	Unchecked	Unchecked	Unchecked	Unchecked	Unchecked	Unchecked	Unchecked	Unchecked	Unchecked	Unchecked	Unchecked
182	Wave 2	NA	NA	UIC College of Dentistry	DMD: Dental Medicine	Excellent	0	0	0	Yes	Yes, only one	No	Anytime less than or equal to one year ago	No	NA	Anytime less than or equal to one year ago	No	NA	No	No	No	No	NA	No	No	No	Yes	No	No	Male	29	No	Checked	Unchecked	Unchecked	Unchecked	Unchecked	Unchecked	Unchecked	Unchecked	Unchecked	Unchecked	Unchecked	Unchecked	Unchecked	Unchecked	Unchecked	Unchecked	Unchecked
184	Wave 2	NA	NA	University of Illinois College of Medicine	MD: Medicine - Chicago	Fair	21	7	15	Yes	Yes, more than one	No	Anytime less than or equal to one year ago	Yes	Yes	Anytime less than or equal to one year ago	No	NA	No	No	No	Yes	Yes	No	No	No	No	No	No	Female	35	No	Unchecked	Checked	Unchecked	Unchecked	Unchecked	Unchecked	Unchecked	Unchecked	Unchecked	Unchecked	Unchecked	Unchecked	Unchecked	Unchecked	Unchecked	Unchecked	Unchecked
185	Wave 2	NA	NA	UIC College of Pharmacy	NA	Good	7	0	7	Yes	Yes, only one	No	Five or more years ago	No	NA	Five or more years ago	No	NA	No	No	No	No	NA	No	No	No	No	No	No	Female	27	No	Unchecked	Unchecked	Unchecked	Unchecked	Checked	Unchecked	Unchecked	Unchecked	Unchecked	Unchecked	Unchecked	Unchecked	Unchecked	Unchecked	Unchecked	Unchecked	Unchecked
188	Wave 2	NA	NA	UIC College of Pharmacy	PharmD: Pharmacy - Chicago	NA	5	15	5	I do not know	I do not know	I do not know	I do not know	No	NA	Never	No	NA	No	No	No	No	NA	No	No	No	No	No	No	Male	24	No	Unchecked	Unchecked	Unchecked	Checked	Unchecked	Unchecked	Unchecked	Unchecked	Unchecked	Unchecked	Unchecked	Unchecked	Unchecked	Unchecked	Unchecked	Unchecked	Unchecked
190	Wave 2	NA	NA	Jane Addams College of Social Work (Degree program: MSW: Social Work - UIC)	NA	Good	15	20	15	Yes	Yes, only one	Yes	Anytime less than or equal to one year ago	Told borderline high or prehypertensive	NA	Anytime less than or equal to one year ago	No	NA	No	No	No	Yes	I do not know	No	No	No	No	No	No	Female	23	No	Unchecked	Unchecked	Unchecked	Unchecked	Unchecked	Checked	Unchecked	Unchecked	Unchecked	Unchecked	Unchecked	Unchecked	Unchecked	Unchecked	Unchecked	Unchecked	Unchecked
191	Wave 2	NA	NA	University of Illinois College of Medicine	MD: Medicine - Chicago	Very good	6	2	4	Yes	Yes, more than one	No	Anytime less than or equal to one year ago	No	NA	More than 1 year but less than or equal to 2 years ago	No	NA	No	No	No	No	NA	No	No	No	No	No	No	Female	27	No	Unchecked	Unchecked	Unchecked	Unchecked	Checked	Unchecked	Unchecked	Unchecked	Unchecked	Unchecked	Unchecked	Unchecked	Unchecked	Unchecked	Unchecked	Unchecked	Unchecked
192	Wave 2	NA	NA	UIC College of Nursing	BSN: Nursing - Chicago	Good	14	20	15	Yes	No	No	Anytime less than or equal to one year ago	No	NA	Anytime less than or equal to one year ago	No	NA	No	No	No	No	NA	No	No	No	No	No	No	Female	24	No	Checked	Unchecked	Unchecked	Unchecked	Unchecked	Unchecked	Unchecked	Unchecked	Unchecked	Unchecked	Unchecked	Unchecked	Unchecked	Unchecked	Unchecked	Unchecked	Unchecked
193	Wave 2	NA	NA	UIC School of Public Health	MPH: Environmental & Occupational Health Sciences	Very good	5	5	5	Yes	Yes, only one	No	Anytime less than or equal to one year ago	No	NA	Anytime less than or equal to one year ago	No	NA	No	No	No	No	NA	No	No	No	No	No	No	Female	28	Another Hispanic, Latino/a, or Spanish origin	Unchecked	Unchecked	Unchecked	Unchecked	Unchecked	Unchecked	Unchecked	Unchecked	Unchecked	Unchecked	Unchecked	Unchecked	Unchecked	Unchecked	Unchecked	Unchecked	Unchecked
194	Wave 2	NA	NA	UIC College of Nursing	BSN: Nursing - Chicago	Fair	5	10	3	Yes	No	No	More than 1 year but less than or equal to 2 years ago	I do not know	NA	More than 3 years but less than or equal to 4 years ago	I do not know	NA	No	No	No	No	NA	No	No	No	No	No	No	Female	21	No	Unchecked	Unchecked	Unchecked	Unchecked	Unchecked	Unchecked	Unchecked	Checked	Unchecked	Unchecked	Unchecked	Unchecked	Unchecked	Unchecked	Unchecked	Unchecked	Unchecked
195	Wave 2	NA	NA	Jane Addams College of Social Work (Degree program: MSW: Social Work - UIC)	NA	Very good	0	0	0	Yes	Yes, more than one	No	More than 2 years but less than 5 years ago	No	NA	Never	No	NA	No	No	No	No	NA	No	No	No	No	No	No	Female	35	Mexican, Mexican American, Chicano/a	Unchecked	Unchecked	Unchecked	Unchecked	Unchecked	Unchecked	Unchecked	Unchecked	Unchecked	Unchecked	Unchecked	Unchecked	Unchecked	Unchecked	Unchecked	Unchecked	Unchecked
198	Wave 2	NA	NA	UIC College of Applied Health Sciences	BS: Nutrition-Coordinated Program	Very good	0	1	1	Yes	Yes, only one	No	Anytime less than or equal to one year ago	No	NA	Anytime less than or equal to one year ago	No	NA	No	No	No	No	NA	No	No	No	No	No	No	Male	23	Mexican, Mexican American, Chicano/a	Unchecked	Unchecked	Unchecked	Unchecked	Unchecked	Unchecked	Unchecked	Unchecked	Unchecked	Unchecked	Unchecked	Unchecked	Unchecked	Unchecked	Unchecked	Unchecked	Unchecked
200	Wave 2	NA	NA	University of Illinois College of Medicine	MD: Medicine - Rockford	Good	4	15	15	Yes	Yes, only one	No	Anytime less than or equal to one year ago	No	NA	Anytime less than or equal to one year ago	Yes	No	No	No	No	No	NA	No	No	No	Yes	No	No	Female	28	No	Checked	Unchecked	Unchecked	Unchecked	Unchecked	Unchecked	Unchecked	Unchecked	Unchecked	Unchecked	Unchecked	Unchecked	Unchecked	Unchecked	Unchecked	Unchecked	Unchecked
202	Wave 2	NA	NA	University of Illinois College of Medicine	MD: Medicine - Chicago	Excellent	5	0	2	Yes	No	No	Anytime less than or equal to one year ago	No	NA	Never	No	NA	No	No	No	No	NA	No	No	No	No	No	No	Female	26	No	Checked	Unchecked	Unchecked	Unchecked	Unchecked	Unchecked	Unchecked	Unchecked	Unchecked	Unchecked	Unchecked	Unchecked	Unchecked	Unchecked	Unchecked	Unchecked	Unchecked
204	Wave 2	NA	NA	University of Illinois College of Medicine	MD: Medicine - Rockford	Good	3	28	10	Yes	No	No	More than 2 years but less than 5 years ago	No	NA	I do not know	No	NA	No	No	No	No	NA	No	No	No	No	No	No	Male	23	No	Unchecked	Unchecked	Unchecked	Unchecked	Unchecked	Unchecked	Unchecked	Unchecked	Unchecked	Checked	Unchecked	Unchecked	Unchecked	Unchecked	Unchecked	Unchecked	Unchecked
205	Wave 2	NA	NA	UIC School of Public Health	MPH: Health Policy & Administration	Excellent	0	2	1	Yes	Yes, more than one	No	More than 1 year but less than or equal to 2 years ago	No	NA	Five or more years ago	No	NA	No	No	No	No	NA	No	No	No	No	No	No	Female	31	I do not know	Checked	Checked	Checked	Unchecked	Unchecked	Unchecked	Unchecked	Unchecked	Unchecked	Unchecked	Unchecked	Unchecked	Unchecked	Unchecked	Unchecked	Unchecked	Unchecked
209	Wave 2	NA	NA	University of Illinois College of Medicine	MD: Medicine - Chicago	Very good	2	0	1	Yes	Yes, only one	No	Anytime less than or equal to one year ago	No	NA	More than 2 years but less than or equal to 3 years ago	No	NA	No	No	No	No	NA	No	No	No	No	No	No	Female	25	No	Unchecked	Unchecked	Unchecked	Unchecked	Checked	Unchecked	Unchecked	Unchecked	Unchecked	Unchecked	Unchecked	Unchecked	Unchecked	Unchecked	Unchecked	Unchecked	Unchecked
210	Wave 2	NA	NA	University of Illinois College of Medicine	MD: Medicine - Chicago	Excellent	3	3	0	Yes	Yes, more than one	No	Anytime less than or equal to one year ago	No	NA	Never	No	NA	No	No	No	No	NA	No	No	No	Yes	No	No	Female	27	No	Unchecked	Unchecked	Unchecked	Unchecked	Unchecked	Unchecked	Unchecked	Unchecked	Unchecked	Unchecked	Unchecked	Unchecked	Unchecked	Unchecked	Unchecked	Unchecked	Checked
211	Wave 2	NA	NA	UIC College of Pharmacy	PharmD: Pharmacy - Rockford	Good	5	10	2	Yes	Yes, only one	No	More than 1 year but less than or equal to 2 years ago	No	NA	More than 1 year but less than or equal to 2 years ago	No	NA	No	No	No	No	NA	No	No	No	No	No	No	Female	22	No	Unchecked	Unchecked	Unchecked	Checked	Unchecked	Unchecked	Unchecked	Unchecked	Unchecked	Unchecked	Unchecked	Unchecked	Unchecked	Unchecked	Unchecked	Unchecked	Unchecked
212	Wave 2	Yes	Yes	UIC College of Dentistry	DMD: Dental Medicine	Very good	0	5	3	Yes	Yes, only one	No	More than 1 year but less than or equal to 2 years ago	No	NA	I do not know	No	NA	No	No	No	No	NA	No	No	No	No	No	No	Female	23	No	Unchecked	Unchecked	Unchecked	Unchecked	Unchecked	Unchecked	Unchecked	Unchecked	Unchecked	Checked	Unchecked	Unchecked	Unchecked	Unchecked	Unchecked	Unchecked	Unchecked
213	Wave 2	NA	NA	UIC College of Applied Health Sciences	DPT: Physical Therapy	Very good	1	6	4	Yes	Yes, more than one	No	Anytime less than or equal to one year ago	No	NA	More than 1 year but less than or equal to 2 years ago	No	NA	No	No	No	No	NA	No	No	No	No	No	No	Female	24	No	Checked	Unchecked	Unchecked	Unchecked	Unchecked	Unchecked	Unchecked	Unchecked	Unchecked	Unchecked	Unchecked	Unchecked	Unchecked	Unchecked	Unchecked	Unchecked	Unchecked
216	Wave 2	Yes	Yes	UIC College of Dentistry	DMD: Dental Medicine	Good	9	6	6	Yes	No	No	More than 2 years but less than 5 years ago	No	NA	Anytime less than or equal to one year ago	No	NA	No	No	No	Yes	No	No	No	No	No	No	No	Female	27	No	Unchecked	Checked	Unchecked	Unchecked	Unchecked	Unchecked	Unchecked	Unchecked	Unchecked	Unchecked	Unchecked	Unchecked	Unchecked	Unchecked	Unchecked	Unchecked	Unchecked
217	Wave 2	NA	NA	UIC School of Public Health	MPH: Community Health Sciences	Very good	0	4	0	Yes	Yes, more than one	No	Anytime less than or equal to one year ago	No	NA	Anytime less than or equal to one year ago	I do not know	NA	No	No	No	No	NA	No	No	No	No	No	No	Female	25	No	Unchecked	Unchecked	Unchecked	Unchecked	Unchecked	Unchecked	Unchecked	Unchecked	Unchecked	Checked	Unchecked	Unchecked	Unchecked	Unchecked	Unchecked	Unchecked	Unchecked
218	Wave 2	NA	NA	UIC College of Nursing	BSN: Nursing - Chicago	Excellent	0	10	8	Yes	Yes, only one	No	Anytime less than or equal to one year ago	No	NA	More than 1 year but less than or equal to 2 years ago	No	NA	No	No	No	No	NA	No	No	No	No	No	No	Female	22	Another Hispanic, Latino/a, or Spanish origin	Checked	Unchecked	Unchecked	Unchecked	Unchecked	Unchecked	Unchecked	Unchecked	Unchecked	Unchecked	Unchecked	Unchecked	Unchecked	Unchecked	Unchecked	Unchecked	Unchecked
220	Wave 2	NA	NA	University of Illinois College of Medicine	MD: Medicine - Chicago	Good	0	15	8	Yes	Yes, only one	No	More than 1 year but less than or equal to 2 years ago	No	NA	Never	No	NA	No	No	No	No	NA	No	No	No	Yes	No	No	Female	26	No	Checked	Unchecked	Unchecked	Unchecked	Unchecked	Unchecked	Unchecked	Unchecked	Unchecked	Unchecked	Unchecked	Unchecked	Unchecked	Unchecked	Unchecked	Unchecked	Unchecked
221	Wave 2	NA	NA	UIC School of Public Health	MPH: Epidemiology	Very good	2	5	0	Yes	Yes, only one	No	Anytime less than or equal to one year ago	No	NA	I do not know	No	NA	No	No	No	No	NA	No	No	No	No	No	No	Female	27	No	Checked	Unchecked	Unchecked	Unchecked	Unchecked	Unchecked	Unchecked	Unchecked	Unchecked	Unchecked	Unchecked	Unchecked	Unchecked	Unchecked	Unchecked	Unchecked	Unchecked
222	Wave 2	NA	NA	UIC School of Public Health	MHA: Healthcare Administration	Very good	6	8	8	Yes	Yes, more than one	No	Anytime less than or equal to one year ago	No	NA	Anytime less than or equal to one year ago	Yes	No	No	No	No	No	NA	No	No	No	No	No	No	Female	23	Another Hispanic, Latino/a, or Spanish origin	Checked	Unchecked	Unchecked	Unchecked	Unchecked	Unchecked	Unchecked	Unchecked	Unchecked	Unchecked	Unchecked	Unchecked	Unchecked	Unchecked	Unchecked	Unchecked	Unchecked
225	Wave 2	NA	NA	UIC School of Public Health	MPH: Public Health Informatics	Very good	0	5	2	Yes	Yes, more than one	No	Anytime less than or equal to one year ago	No	NA	Anytime less than or equal to one year ago	No	NA	No	No	No	No	NA	No	No	No	No	No	No	Female	27	No	Checked	Unchecked	Unchecked	Unchecked	Unchecked	Unchecked	Unchecked	Unchecked	Unchecked	Unchecked	Unchecked	Unchecked	Unchecked	Unchecked	Unchecked	Unchecked	Unchecked
226	Wave 2	NA	NA	Jane Addams College of Social Work (Degree program: MSW: Social Work - UIC)	NA	Very good	0	10	5	Yes	Yes, more than one	No	Anytime less than or equal to one year ago	No	NA	Anytime less than or equal to one year ago	Yes	No	No	No	No	No	NA	No	No	No	Yes	No	No	Female	31	No	Unchecked	Checked	Unchecked	Unchecked	Unchecked	Unchecked	Unchecked	Unchecked	Unchecked	Unchecked	Unchecked	Unchecked	Unchecked	Unchecked	Unchecked	Unchecked	Unchecked
227	Wave 2	NA	NA	UIC College of Dentistry	DMD: Dental Medicine	Very good	10	2	10	Yes	Yes, more than one	No	Anytime less than or equal to one year ago	No	NA	Never	No	NA	No	No	No	No	NA	No	No	No	No	No	No	Female	28	No	Checked	Unchecked	Unchecked	Unchecked	Unchecked	Unchecked	Unchecked	Unchecked	Unchecked	Unchecked	Unchecked	Unchecked	Unchecked	Unchecked	Unchecked	Unchecked	Unchecked
228	Wave 2	NA	NA	University of Illinois College of Medicine	MD: Medicine - Peoria	Very good	2	10	2	Yes	Yes, more than one	No	Five or more years ago	No	NA	I do not know	No	NA	No	No	No	No	NA	No	No	No	No	No	No	Female	27	No	Unchecked	Unchecked	Unchecked	Unchecked	Checked	Unchecked	Unchecked	Unchecked	Unchecked	Unchecked	Unchecked	Unchecked	Unchecked	Unchecked	Unchecked	Unchecked	Unchecked
229	Wave 2	NA	NA	University of Illinois College of Medicine	MD: Medicine - Chicago	Very good	7	7	7	Yes	Yes, more than one	No	Anytime less than or equal to one year ago	No	NA	Anytime less than or equal to one year ago	No	NA	No	No	No	No	NA	No	No	No	No	No	No	Female	27	No	Unchecked	Unchecked	Unchecked	Unchecked	Checked	Unchecked	Unchecked	Unchecked	Unchecked	Unchecked	Unchecked	Unchecked	Unchecked	Unchecked	Unchecked	Unchecked	Unchecked
231	Wave 2	NA	NA	UIC College of Applied Health Sciences	DPT: Physical Therapy	Very good	3	3	3	Yes	Yes, only one	No	Anytime less than or equal to one year ago	No	NA	More than 1 year but less than or equal to 2 years ago	No	NA	No	No	No	No	NA	No	No	No	No	No	No	Male	33	No	Checked	Unchecked	Unchecked	Unchecked	Unchecked	Unchecked	Unchecked	Unchecked	Unchecked	Unchecked	Unchecked	Unchecked	Unchecked	Unchecked	Unchecked	Unchecked	Unchecked
232	Wave 2	NA	NA	UIC College of Nursing	BSN: Nursing - Urbana	Very good	0	20	5	Yes	Yes, more than one	No	Anytime less than or equal to one year ago	Yes	No	Anytime less than or equal to one year ago	No	NA	No	No	No	No	NA	No	No	No	No	No	No	Female	22	No	Unchecked	Unchecked	Unchecked	Unchecked	Unchecked	Checked	Unchecked	Unchecked	Unchecked	Unchecked	Unchecked	Unchecked	Unchecked	Unchecked	Unchecked	Unchecked	Unchecked
233	Wave 2	NA	NA	Jane Addams College of Social Work (Degree program: MSW: Social Work - UIC)	NA	Good	0	15	5	No	No	No	More than 1 year but less than or equal to 2 years ago	No	NA	More than 1 year but less than or equal to 2 years ago	No	NA	No	No	No	No	NA	No	No	No	Yes	No	No	Female	25	No	Unchecked	Checked	Unchecked	Checked	Unchecked	Unchecked	Unchecked	Unchecked	Unchecked	Unchecked	Unchecked	Unchecked	Unchecked	Unchecked	Unchecked	Unchecked	Unchecked
234	Wave 2	NA	NA	UIC School of Public Health	MHA: Healthcare Administration	Good	4	15	4	Yes	Yes, more than one	Yes	More than 1 year but less than or equal to 2 years ago	No	NA	More than 1 year but less than or equal to 2 years ago	No	NA	No	No	No	No	NA	No	No	No	Yes	No	No	Female	25	Prefer not to answer	Unchecked	Unchecked	Unchecked	Unchecked	Unchecked	Unchecked	Unchecked	Unchecked	Unchecked	Unchecked	Unchecked	Unchecked	Unchecked	Unchecked	Unchecked	Unchecked	Unchecked
235	Wave 2	NA	NA	University of Illinois College of Medicine	MD: Medicine - Chicago	Excellent	8	2	5	Yes	No	I do not know	More than 2 years but less than 5 years ago	No	NA	Never	No	NA	No	No	No	No	NA	No	No	No	No	No	No	Female	27	No	Unchecked	Checked	Unchecked	Unchecked	Unchecked	Unchecked	Unchecked	Unchecked	Unchecked	Unchecked	Unchecked	Unchecked	Unchecked	Unchecked	Unchecked	Unchecked	Unchecked
237	Wave 2	NA	NA	University of Illinois College of Medicine	MD: Medicine - Rockford	Good	1	8	8	Yes	Yes, only one	No	More than 1 year but less than or equal to 2 years ago	No	NA	More than 1 year but less than or equal to 2 years ago	No	NA	No	No	No	No	NA	No	No	No	No	No	No	Female	23	No	Unchecked	Unchecked	Unchecked	Unchecked	Unchecked	Unchecked	Unchecked	Checked	Unchecked	Unchecked	Unchecked	Unchecked	Unchecked	Unchecked	Unchecked	Unchecked	Unchecked
238	Wave 2	NA	NA	UIC College of Nursing	MS: Nursing - Chicago	Very good	2	10	0	Yes	Yes, only one	No	Anytime less than or equal to one year ago	No	NA	Anytime less than or equal to one year ago	No	NA	Yes	No	No	No	NA	No	Yes	No	No	No	No	Female	27	Mexican, Mexican American, Chicano/a	Checked	Unchecked	Unchecked	Unchecked	Unchecked	Unchecked	Unchecked	Unchecked	Unchecked	Unchecked	Unchecked	Unchecked	Unchecked	Unchecked	Unchecked	Unchecked	Unchecked
240	Wave 2	NA	NA	UIC College of Pharmacy	PharmD: Pharmacy - Chicago	Very good	4	1	3	Yes	Yes, only one	No	More than 1 year but less than or equal to 2 years ago	No	NA	More than 1 year but less than or equal to 2 years ago	No	NA	No	No	No	No	NA	No	No	No	No	No	No	Male	23	No	Unchecked	Unchecked	Unchecked	Checked	Unchecked	Unchecked	Unchecked	Unchecked	Unchecked	Unchecked	Unchecked	Unchecked	Unchecked	Unchecked	Unchecked	Unchecked	Unchecked
241	Wave 2	NA	NA	UIC College of Pharmacy	PharmD: Pharmacy - Chicago	Good	0	7	2	No	No	No	More than 1 year but less than or equal to 2 years ago	No	NA	More than 1 year but less than or equal to 2 years ago	No	NA	No	No	No	No	NA	No	No	No	No	No	No	Female	26	No	Checked	Unchecked	Unchecked	Unchecked	Unchecked	Unchecked	Unchecked	Unchecked	Unchecked	Unchecked	Unchecked	Unchecked	Unchecked	Unchecked	Unchecked	Unchecked	Unchecked
245	Wave 2	NA	NA	UIC College of Nursing	DNP: Nursing Practice - Peoria	Good	0	1	1	Yes	Yes, more than one	No	Anytime less than or equal to one year ago	No	NA	Anytime less than or equal to one year ago	No	NA	No	No	No	No	NA	No	No	No	No	No	No	Female	40	No	Checked	Unchecked	Unchecked	Unchecked	Unchecked	Unchecked	Unchecked	Unchecked	Unchecked	Unchecked	Unchecked	Unchecked	Unchecked	Unchecked	Unchecked	Unchecked	Unchecked
246	Wave 2	NA	NA	University of Illinois College of Medicine	MD: Medicine - Peoria	Very good	0	2	0	Yes	Yes, only one	No	Anytime less than or equal to one year ago	No	NA	Anytime less than or equal to one year ago	No	NA	No	No	No	No	NA	No	No	No	No	No	No	Female	28	No	Unchecked	Unchecked	Unchecked	Unchecked	Checked	Unchecked	Unchecked	Checked	Unchecked	Unchecked	Unchecked	Unchecked	Unchecked	Unchecked	Unchecked	Unchecked	Unchecked
247	Wave 2	NA	NA	UIC College of Nursing	BSN: Nursing - Chicago	Good	3	2	1	Yes	Yes, only one	No	Anytime less than or equal to one year ago	No	NA	Never	No	NA	No	No	No	Yes	Yes	No	No	No	No	No	No	Female	22	Mexican, Mexican American, Chicano/a	Unchecked	Unchecked	Unchecked	Unchecked	Unchecked	Unchecked	Unchecked	Unchecked	Unchecked	Unchecked	Unchecked	Unchecked	Unchecked	Unchecked	Unchecked	Unchecked	Unchecked
248	Wave 2	NA	NA	UIC College of Pharmacy	PharmD: Pharmacy - Rockford	Very good	NA	NA	NA	No	No	No	More than 1 year but less than or equal to 2 years ago	No	NA	More than 1 year but less than or equal to 2 years ago	Yes	No	No	No	No	No	NA	No	No	NA	No	No	No	Female	27	No	Checked	Unchecked	Unchecked	Unchecked	Checked	Unchecked	Unchecked	Unchecked	Checked	Unchecked	Unchecked	Unchecked	Unchecked	Unchecked	Unchecked	Unchecked	Unchecked
250	Wave 2	NA	NA	University of Illinois College of Medicine	MD: Medicine - Rockford	Very good	0	2	0	Yes	Yes, only one	No	Anytime less than or equal to one year ago	No	NA	Never	No	NA	No	No	No	No	NA	No	No	No	No	No	No	Female	26	No	Unchecked	Unchecked	Unchecked	Unchecked	Checked	Unchecked	Unchecked	Unchecked	Unchecked	Unchecked	Unchecked	Unchecked	Unchecked	Unchecked	Unchecked	Unchecked	Unchecked
252	Wave 2	NA	NA	UIC College of Applied Health Sciences	MS: Occupational Therapy	Very good	10	7	5	Yes	Yes, only one	No	More than 1 year but less than or equal to 2 years ago	No	NA	More than 1 year but less than or equal to 2 years ago	No	NA	No	No	No	No	NA	No	No	No	No	No	No	Female	29	No	Checked	Unchecked	Unchecked	Unchecked	Unchecked	Unchecked	Unchecked	Unchecked	Unchecked	Unchecked	Unchecked	Unchecked	Unchecked	Unchecked	Unchecked	Unchecked	Unchecked
253	Wave 2	NA	NA	University of Illinois College of Medicine	MD: Medicine - Rockford	Very good	0	15	15	Yes	Yes, more than one	Yes	Anytime less than or equal to one year ago	No	NA	Never	No	NA	No	No	No	No	NA	No	No	No	No	No	No	Female	24	No	Checked	Unchecked	Unchecked	Unchecked	Unchecked	Unchecked	Unchecked	Unchecked	Unchecked	Unchecked	Unchecked	Unchecked	Unchecked	Unchecked	Unchecked	Unchecked	Unchecked
254	Wave 2	NA	NA	UIC College of Nursing	DNP: Nursing Practice -Chicago	Excellent	0	5	2	Yes	Yes, more than one	No	Anytime less than or equal to one year ago	No	NA	Never	No	NA	No	No	No	No	NA	No	Yes	No	No	No	No	Female	25	No	Unchecked	Unchecked	Unchecked	Checked	Unchecked	Unchecked	Unchecked	Unchecked	Unchecked	Unchecked	Unchecked	Unchecked	Unchecked	Unchecked	Unchecked	Unchecked	Unchecked
258	Wave 2	Yes	Yes	UIC College of Dentistry	DMD: Dental Medicine	Good	0	1	1	Prefer not to answer	Prefer not to answer	No	More than 2 years but less than 5 years ago	No	NA	More than 2 years but less than or equal to 3 years ago	No	NA	No	No	No	No	NA	No	No	No	No	No	No	Female	40	No	Unchecked	Unchecked	Unchecked	Unchecked	Unchecked	Unchecked	Unchecked	Checked	Unchecked	Unchecked	Unchecked	Unchecked	Unchecked	Unchecked	Unchecked	Unchecked	Unchecked
259	Wave 2	NA	NA	University of Illinois College of Medicine	MD: Medicine - Peoria	Fair	2	7	3	No	No	No	More than 2 years but less than 5 years ago	No	NA	More than 4 years but less than 5 years ago	No	NA	No	No	No	No	NA	No	No	No	No	No	No	Female	28	No	Unchecked	Unchecked	Unchecked	Unchecked	Unchecked	Unchecked	Unchecked	Checked	Unchecked	Unchecked	Unchecked	Unchecked	Unchecked	Unchecked	Unchecked	Unchecked	Unchecked
260	Wave 2	NA	NA	UIC College of Pharmacy	PharmD: Pharmacy - Chicago	Very good	0	3	3	Yes	Yes, only one	No	Anytime less than or equal to one year ago	No	NA	Anytime less than or equal to one year ago	No	NA	No	No	No	Yes	No	No	No	No	No	No	No	Female	26	No	Unchecked	Unchecked	Unchecked	Unchecked	Checked	Unchecked	Unchecked	Unchecked	Checked	Unchecked	Unchecked	Unchecked	Unchecked	Unchecked	Unchecked	Unchecked	Unchecked
263	Wave 2	NA	NA	University of Illinois College of Medicine	MD: Medicine - Chicago	NA	5	5	2	Yes	Yes, only one	No	More than 1 year but less than or equal to 2 years ago	No	NA	More than 3 years but less than or equal to 4 years ago	No	NA	No	No	No	No	NA	No	I do not know	No	I do not know	No	No	Male	28	NA	Checked	Unchecked	Unchecked	Unchecked	Unchecked	Unchecked	Unchecked	Unchecked	Unchecked	Unchecked	Unchecked	Unchecked	Unchecked	Unchecked	Unchecked	Unchecked	Unchecked
264	Wave 2	NA	NA	UIC College of Applied Health Sciences	DPT: Physical Therapy	Very good	0	1	0	Yes	Yes, only one	No	More than 2 years but less than 5 years ago	Yes	No	More than 1 year but less than or equal to 2 years ago	No	NA	No	No	No	No	NA	No	No	No	No	No	No	Male	25	No	Unchecked	Unchecked	Unchecked	Unchecked	Unchecked	Checked	Unchecked	Unchecked	Unchecked	Unchecked	Unchecked	Unchecked	Unchecked	Unchecked	Unchecked	Unchecked	Unchecked
266	Wave 2	NA	NA	University of Illinois College of Medicine	MD: Medicine - Peoria	Excellent	0	4	3	Yes	Yes, only one	No	Anytime less than or equal to one year ago	No	NA	More than 2 years but less than or equal to 3 years ago	No	NA	No	No	No	No	NA	No	No	No	No	No	No	Female	27	No	Checked	Unchecked	Unchecked	Unchecked	Unchecked	Unchecked	Unchecked	Unchecked	Unchecked	Unchecked	Unchecked	Unchecked	Unchecked	Unchecked	Unchecked	Unchecked	Unchecked
267	Wave 2	Yes	Yes	University of Illinois College of Medicine	MD: Medicine - Chicago	Very good	2	3	4	Yes	No	No	Anytime less than or equal to one year ago	No	NA	More than 4 years but less than 5 years ago	No	NA	No	No	No	No	NA	No	No	No	No	No	No	Male	26	No	Unchecked	Unchecked	Unchecked	Checked	Unchecked	Unchecked	Unchecked	Unchecked	Unchecked	Unchecked	Unchecked	Unchecked	Unchecked	Unchecked	Unchecked	Unchecked	Unchecked
268	Wave 2	NA	NA	University of Illinois College of Medicine	MD: Medicine - Chicago	Very good	0	5	2	No	No	Yes	Anytime less than or equal to one year ago	No	NA	Five or more years ago	No	NA	No	No	No	No	NA	No	No	No	Yes	No	No	Male	29	No	Checked	Unchecked	Unchecked	Unchecked	Unchecked	Unchecked	Unchecked	Unchecked	Unchecked	Unchecked	Unchecked	Unchecked	Unchecked	Unchecked	Unchecked	Unchecked	Unchecked
269	Wave 2	NA	NA	UIC College of Pharmacy	PharmD: Pharmacy - Rockford	Fair	4	8	0	Yes	Yes, only one	No	Anytime less than or equal to one year ago	No	NA	More than 1 year but less than or equal to 2 years ago	No	NA	No	No	No	Yes	Yes	Yes	No	No	No	No	No	Male	25	No	Checked	Unchecked	Unchecked	Unchecked	Unchecked	Unchecked	Unchecked	Unchecked	Unchecked	Unchecked	Unchecked	Unchecked	Unchecked	Unchecked	Unchecked	Unchecked	Unchecked
270	Wave 2	NA	NA	UIC College of Dentistry	DMD: Dental Medicine	Very good	3	3	0	Yes	Yes, only one	No	Anytime less than or equal to one year ago	No	NA	Anytime less than or equal to one year ago	Yes	No	No	No	No	Yes	No	No	No	No	No	No	No	Male	27	No	Checked	Unchecked	Unchecked	Unchecked	Unchecked	Unchecked	Unchecked	Unchecked	Unchecked	Unchecked	Unchecked	Unchecked	Unchecked	Unchecked	Unchecked	Unchecked	Unchecked
273	Wave 2	NA	NA	UIC School of Public Health	MPH: Community Health Sciences	Very good	7	7	4	Yes	No	Yes	Anytime less than or equal to one year ago	No	NA	Anytime less than or equal to one year ago	No	NA	No	No	No	No	NA	No	No	No	No	No	No	Female	28	No	Unchecked	Unchecked	Unchecked	Unchecked	Unchecked	Checked	Unchecked	Unchecked	Unchecked	Unchecked	Unchecked	Unchecked	Unchecked	Unchecked	Unchecked	Unchecked	Unchecked
274	Wave 2	Yes	Yes	UIC College of Dentistry	DMD: Dental Medicine	Good	0	2	0	Yes	No	No	More than 1 year but less than or equal to 2 years ago	No	NA	More than 2 years but less than or equal to 3 years ago	No	NA	No	No	No	No	NA	No	No	No	No	No	No	Male	32	No	Unchecked	Checked	Unchecked	Unchecked	Unchecked	Unchecked	Unchecked	Unchecked	Unchecked	Unchecked	Unchecked	Unchecked	Unchecked	Unchecked	Unchecked	Unchecked	Unchecked
276	Wave 2	NA	NA	University of Illinois College of Medicine	MD: Medicine - Chicago	Excellent	1	1	1	Yes	Yes, more than one	Yes	Anytime less than or equal to one year ago	No	NA	Anytime less than or equal to one year ago	No	NA	No	No	No	No	NA	No	No	No	No	No	No	Female	26	No	Checked	Unchecked	Unchecked	Unchecked	Unchecked	Unchecked	Unchecked	Unchecked	Unchecked	Unchecked	Unchecked	Unchecked	Unchecked	Unchecked	Unchecked	Unchecked	Unchecked
277	Wave 2	NA	NA	University of Illinois College of Medicine	MD: Medicine - Chicago	Excellent	1	3	5	Yes	Yes, only one	Yes	Anytime less than or equal to one year ago	No	NA	Never	No	NA	No	No	No	No	NA	No	No	No	No	No	No	Female	26	No	Checked	Unchecked	Unchecked	Unchecked	Unchecked	Unchecked	Unchecked	Unchecked	Unchecked	Unchecked	Unchecked	Unchecked	Unchecked	Unchecked	Unchecked	Unchecked	Unchecked
278	Wave 2	NA	NA	UIC College of Nursing	MS: Nursing - Chicago	Very good	3	5	2	Yes	No	No	Anytime less than or equal to one year ago	No	NA	I do not know	No	NA	No	No	No	No	NA	No	No	No	Yes	No	No	Female	27	No	Checked	Unchecked	Unchecked	Unchecked	Unchecked	Unchecked	Unchecked	Unchecked	Unchecked	Unchecked	Unchecked	Unchecked	Unchecked	Unchecked	Unchecked	Unchecked	Unchecked
284	Wave 2	NA	NA	UIC College of Applied Health Sciences	DPT: Physical Therapy	Very good	1	5	0	Yes	No	No	More than 2 years but less than 5 years ago	No	NA	I do not know	No	NA	No	No	No	Yes	No	No	No	No	No	No	No	Female	25	No	Checked	Unchecked	Unchecked	Unchecked	Unchecked	Unchecked	Unchecked	Unchecked	Unchecked	Unchecked	Unchecked	Unchecked	Unchecked	Unchecked	Unchecked	Unchecked	Unchecked
286	Wave 2	NA	NA	UIC College of Applied Health Sciences	DPT: Physical Therapy	Very good	0	5	0	Yes	Yes, only one	Yes	More than 1 year but less than or equal to 2 years ago	No	NA	More than 1 year but less than or equal to 2 years ago	No	NA	No	No	No	No	NA	No	No	No	Yes	No	No	Male	27	No	Unchecked	Unchecked	Unchecked	Checked	Unchecked	Unchecked	Unchecked	Unchecked	Unchecked	Unchecked	Unchecked	Unchecked	Unchecked	Unchecked	Unchecked	Unchecked	Unchecked
287	Wave 2	NA	NA	UIC College of Applied Health Sciences	DPT: Physical Therapy	Good	15	30	2	Yes	No	Yes	More than 2 years but less than 5 years ago	No	NA	More than 2 years but less than or equal to 3 years ago	No	NA	No	No	No	No	NA	No	No	No	No	No	No	Male	31	No	Unchecked	Unchecked	Unchecked	Checked	Unchecked	Unchecked	Unchecked	Unchecked	Unchecked	Unchecked	Unchecked	Unchecked	Unchecked	Unchecked	Unchecked	Unchecked	Unchecked
289	Wave 2	Yes	Yes	UIC College of Nursing	MS: Nursing - Chicago	Excellent	5	1	5	Yes	No	Yes	More than 2 years but less than 5 years ago	No	NA	More than 2 years but less than or equal to 3 years ago	No	NA	No	No	No	No	NA	No	No	No	No	No	No	Female	30	Mexican, Mexican American, Chicano/a	Unchecked	Unchecked	Unchecked	Unchecked	Unchecked	Unchecked	Unchecked	Unchecked	Unchecked	Unchecked	Unchecked	Unchecked	Unchecked	Unchecked	Unchecked	Unchecked	Unchecked
290	Wave 2	NA	NA	UIC College of Applied Health Sciences	DPT: Physical Therapy	Good	5	10	3	Yes	Yes, only one	No	More than 1 year but less than or equal to 2 years ago	No	NA	Five or more years ago	I do not know	NA	No	No	No	No	NA	No	No	No	Yes	No	No	Female	23	No	Checked	Unchecked	Unchecked	Unchecked	Unchecked	Unchecked	Unchecked	Unchecked	Unchecked	Unchecked	Unchecked	Unchecked	Unchecked	Unchecked	Unchecked	Unchecked	Unchecked
291	Wave 2	NA	NA	UIC College of Applied Health Sciences	DPT: Physical Therapy	Good	3	15	5	Yes	Yes, more than one	Yes	Anytime less than or equal to one year ago	No	NA	Anytime less than or equal to one year ago	Yes	No	No	No	No	Yes	I do not know	No	No	No	Yes	No	No	Female	28	No	Checked	Unchecked	Unchecked	Unchecked	Unchecked	Unchecked	Unchecked	Unchecked	Unchecked	Unchecked	Unchecked	Unchecked	Unchecked	Unchecked	Unchecked	Unchecked	Unchecked
292	Wave 2	NA	NA	UIC College of Dentistry	DMD: Dental Medicine	Very good	0	20	3	Yes	Yes, more than one	No	Anytime less than or equal to one year ago	No	NA	Never	No	NA	No	No	No	No	NA	No	No	No	Yes	No	No	Female	26	No	Checked	Unchecked	Unchecked	Unchecked	Unchecked	Unchecked	Unchecked	Unchecked	Unchecked	Unchecked	Unchecked	Unchecked	Unchecked	Unchecked	Unchecked	Unchecked	Unchecked
293	Wave 2	NA	NA	UIC College of Dentistry	DMD: Dental Medicine	Good	2	30	20	No	Yes, more than one	No	More than 1 year but less than or equal to 2 years ago	No	NA	Never	No	NA	No	No	No	Yes	No	No	No	No	I do not know	No	No	Female	30	No	Checked	Unchecked	Unchecked	Unchecked	Unchecked	Unchecked	Unchecked	Unchecked	Unchecked	Unchecked	Unchecked	Unchecked	Unchecked	Unchecked	Unchecked	Unchecked	Unchecked
294	Wave 2	NA	NA	UIC College of Applied Health Sciences	MS: Nutrition	Very good	1	5	2	Yes	Yes, only one	No	Anytime less than or equal to one year ago	No	NA	Anytime less than or equal to one year ago	Yes	No	No	No	No	No	NA	No	No	No	No	No	No	Female	24	No	Checked	Unchecked	Unchecked	Unchecked	Unchecked	Unchecked	Unchecked	Unchecked	Unchecked	Unchecked	Unchecked	Unchecked	Unchecked	Unchecked	Unchecked	Unchecked	Unchecked
295	Wave 2	NA	NA	UIC College of Applied Health Sciences	MS: Occupational Therapy	Very good	0	3	1	Yes	No	No	Five or more years ago	No	NA	More than 3 years but less than or equal to 4 years ago	No	NA	No	No	No	Yes	Yes	No	No	No	No	No	No	Female	47	No	Checked	Unchecked	Unchecked	Unchecked	Unchecked	Unchecked	Unchecked	Unchecked	Unchecked	Unchecked	Unchecked	Unchecked	Unchecked	Unchecked	Unchecked	Unchecked	Unchecked
298	Wave 2	Yes	Yes	University of Illinois College of Medicine	MD: Medicine - Chicago	Good	5	15	10	Yes	Yes, only one	No	More than 2 years but less than 5 years ago	No	NA	Anytime less than or equal to one year ago	No	NA	No	No	Yes	No	NA	No	No	No	Yes	No	No	Female	26	No	Checked	Unchecked	Unchecked	Unchecked	Unchecked	Unchecked	Unchecked	Unchecked	Unchecked	Unchecked	Unchecked	Unchecked	Unchecked	Unchecked	Unchecked	Unchecked	Unchecked
299	Wave 2	NA	NA	UIC College of Applied Health Sciences	DPT: Physical Therapy	Excellent	0	0	0	Yes	Yes, more than one	No	Anytime less than or equal to one year ago	No	NA	I do not know	No	NA	No	No	No	No	NA	No	No	No	No	No	No	Female	24	Mexican, Mexican American, Chicano/a	Checked	Unchecked	Unchecked	Unchecked	Unchecked	Unchecked	Unchecked	Unchecked	Unchecked	Unchecked	Unchecked	Unchecked	Unchecked	Unchecked	Unchecked	Unchecked	Unchecked
300	Wave 2	NA	NA	Jane Addams College of Social Work (Degree program: MSW: Social Work - UIC)	NA	Very good	0	2	1	Yes	Yes, more than one	No	Anytime less than or equal to one year ago	No	NA	Never	No	NA	No	No	No	Yes	No	No	No	No	Yes	No	No	Female	31	No	Unchecked	Checked	Unchecked	Unchecked	Unchecked	Unchecked	Unchecked	Unchecked	Unchecked	Unchecked	Unchecked	Unchecked	Unchecked	Unchecked	Unchecked	Unchecked	Unchecked
301	Wave 2	NA	NA	University of Illinois College of Medicine	MD: Medicine - Peoria	Excellent	1	0	0	Yes	Yes, more than one	No	Anytime less than or equal to one year ago	Yes, only during pregnancy	No	Anytime less than or equal to one year ago	No	NA	No	No	No	No	NA	No	No	No	No	No	No	Female	26	Mexican, Mexican American, Chicano/a	Unchecked	Unchecked	Unchecked	Unchecked	Unchecked	Unchecked	Unchecked	Unchecked	Unchecked	Unchecked	Unchecked	Unchecked	Unchecked	Unchecked	Unchecked	Unchecked	Unchecked
304	Wave 2	NA	NA	UIC College of Applied Health Sciences	MS: Occupational Therapy	Good	6	7	2	Yes	No	No	More than 1 year but less than or equal to 2 years ago	No	NA	More than 3 years but less than or equal to 4 years ago	No	NA	No	No	No	No	NA	No	No	No	No	No	No	Female	24	No	Checked	Unchecked	Unchecked	Unchecked	Unchecked	Unchecked	Unchecked	Unchecked	Unchecked	Unchecked	Unchecked	Unchecked	Unchecked	Unchecked	Unchecked	Unchecked	Unchecked
305	Wave 2	NA	NA	UIC School of Public Health	MPH: Community Health Sciences	Very good	1	6	4	Yes	Yes, only one	No	More than 2 years but less than 5 years ago	No	NA	I do not know	No	NA	No	No	No	No	NA	No	No	No	No	No	No	Female	22	No	Checked	Unchecked	Unchecked	Unchecked	Unchecked	Unchecked	Unchecked	Unchecked	Unchecked	Unchecked	Unchecked	Unchecked	Unchecked	Unchecked	Unchecked	Unchecked	Unchecked
310	Wave 2	NA	NA	UIC College of Applied Health Sciences	NA	Very good	1	15	0	Yes	No	Yes	Anytime less than or equal to one year ago	No	NA	Never	No	NA	No	No	No	No	NA	No	No	No	No	No	No	Female	27	No	Checked	Unchecked	Unchecked	Unchecked	Unchecked	Unchecked	Unchecked	Unchecked	Unchecked	Unchecked	Unchecked	Unchecked	Unchecked	Unchecked	Unchecked	Unchecked	Unchecked
311	Wave 2	NA	NA	UIC College of Nursing	BSN: Nursing - Chicago	Good	30	15	15	Yes	No	Yes	Anytime less than or equal to one year ago	No	NA	More than 2 years but less than or equal to 3 years ago	No	NA	No	No	No	Yes	Yes	No	No	No	No	No	No	Female	49	No	Checked	Unchecked	Unchecked	Unchecked	Unchecked	Unchecked	Unchecked	Unchecked	Unchecked	Unchecked	Unchecked	Unchecked	Unchecked	Unchecked	Unchecked	Unchecked	Unchecked
312	Wave 2	NA	NA	UIC College of Applied Health Sciences	DPT: Physical Therapy	Very good	0	7	0	Yes	No	No	Five or more years ago	No	NA	Never	No	NA	No	No	No	No	NA	No	No	No	No	No	No	Female	26	No	Checked	Unchecked	Unchecked	Unchecked	Unchecked	Unchecked	Unchecked	Unchecked	Unchecked	Unchecked	Unchecked	Unchecked	Unchecked	Unchecked	Unchecked	Unchecked	Unchecked
313	Wave 2	NA	NA	Jane Addams College of Social Work (Degree program: MSW: Social Work - UIC)	NA	Very good	0	5	0	Yes	Yes, more than one	No	Anytime less than or equal to one year ago	No	NA	Anytime less than or equal to one year ago	No	NA	No	No	No	No	NA	No	No	No	No	No	No	Female	54	No	Checked	Unchecked	Unchecked	Unchecked	Unchecked	Unchecked	Unchecked	Unchecked	Unchecked	Unchecked	Unchecked	Unchecked	Unchecked	Unchecked	Unchecked	Unchecked	Unchecked
315	Wave 2	Yes	Yes	UIC College of Pharmacy	PharmD: Pharmacy - Rockford	Very good	3	15	15	Yes	Yes, only one	No	Anytime less than or equal to one year ago	Told borderline high or prehypertensive	NA	Anytime less than or equal to one year ago	Yes	No	No	No	No	No	NA	No	No	No	Yes	No	No	Male	29	No	Checked	Unchecked	Unchecked	Unchecked	Unchecked	Unchecked	Unchecked	Unchecked	Unchecked	Unchecked	Unchecked	Unchecked	Unchecked	Unchecked	Unchecked	Unchecked	Unchecked
316	Wave 2	NA	NA	University of Illinois College of Medicine	MD: Medicine - Peoria	Excellent	4	3	0	Yes	Yes, more than one	Yes	Anytime less than or equal to one year ago	No	NA	Anytime less than or equal to one year ago	No	NA	No	No	No	No	NA	No	No	No	No	No	No	Male	30	No	Checked	Unchecked	Unchecked	Unchecked	Unchecked	Unchecked	Unchecked	Unchecked	Unchecked	Unchecked	Unchecked	Unchecked	Unchecked	Unchecked	Unchecked	Unchecked	Unchecked
317	Wave 2	NA	NA	UIC College of Applied Health Sciences	MS: Occupational Therapy	Good	0	5	0	Yes	Yes, only one	No	Anytime less than or equal to one year ago	No	NA	I do not know	No	NA	No	No	No	No	NA	No	No	No	Yes	No	No	Female	38	No	Unchecked	Checked	Unchecked	Unchecked	Unchecked	Unchecked	Unchecked	Unchecked	Unchecked	Unchecked	Unchecked	Unchecked	Unchecked	Unchecked	Unchecked	Unchecked	Unchecked
319	Wave 2	NA	NA	Jane Addams College of Social Work (Degree program: MSW: Social Work - UIC)	NA	Good	5	10	10	Yes	No	Yes	Five or more years ago	No	NA	I do not know	No	NA	No	No	No	Yes	I do not know	No	No	No	Yes	No	No	Female	26	No	Checked	Unchecked	Unchecked	Unchecked	Unchecked	Unchecked	Unchecked	Unchecked	Unchecked	Unchecked	Unchecked	Unchecked	Unchecked	Unchecked	Unchecked	Unchecked	Unchecked
320	Wave 2	NA	NA	UIC College of Dentistry	DMD: Dental Medicine	Good	0	10	0	Yes	Yes, only one	No	Anytime less than or equal to one year ago	No	NA	Anytime less than or equal to one year ago	No	NA	No	No	No	No	NA	No	No	No	No	No	No	Female	24	No	Unchecked	Unchecked	Unchecked	Unchecked	Unchecked	Unchecked	Unchecked	Unchecked	Unchecked	Unchecked	Unchecked	Unchecked	Unchecked	Unchecked	Unchecked	Unchecked	Unchecked
321	Wave 2	NA	NA	Jane Addams College of Social Work (Degree program: MSW: Social Work - UIC)	NA	Excellent	0	1	1	Yes	Yes, more than one	No	More than 2 years but less than 5 years ago	No	NA	Five or more years ago	No	NA	No	No	No	No	NA	No	No	No	Yes	No	No	Female	31	No	Checked	Unchecked	Unchecked	Unchecked	Unchecked	Unchecked	Unchecked	Unchecked	Unchecked	Unchecked	Unchecked	Unchecked	Unchecked	Unchecked	Unchecked	Unchecked	Unchecked
322	Wave 2	Yes	Yes	UIC College of Nursing	MS: Nursing - Chicago	Excellent	0	2	0	Yes	Yes, more than one	No	More than 1 year but less than or equal to 2 years ago	No	NA	More than 1 year but less than or equal to 2 years ago	No	NA	No	No	No	No	NA	No	No	No	No	No	No	Female	24	No	Checked	Unchecked	Unchecked	Unchecked	Unchecked	Unchecked	Unchecked	Unchecked	Unchecked	Unchecked	Unchecked	Unchecked	Unchecked	Unchecked	Unchecked	Unchecked	Unchecked
324	Wave 2	NA	NA	Jane Addams College of Social Work (Degree program: MSW: Social Work - UIC)	NA	Good	4	5	2	Yes	Yes, more than one	Yes	Anytime less than or equal to one year ago	No	NA	More than 1 year but less than or equal to 2 years ago	No	NA	No	No	No	Yes	Yes	No	No	No	Yes	No	No	Female	28	No	Checked	Unchecked	Unchecked	Unchecked	Unchecked	Unchecked	Unchecked	Unchecked	Unchecked	Unchecked	Unchecked	Unchecked	Unchecked	Unchecked	Unchecked	Unchecked	Unchecked
326	Wave 2	NA	NA	UIC School of Public Health	MPH: Community Health Sciences (Online)	Excellent	1	1	0	Yes	Yes, more than one	Yes	More than 1 year but less than or equal to 2 years ago	No	NA	More than 1 year but less than or equal to 2 years ago	No	NA	No	No	No	No	NA	No	No	No	No	No	No	Female	34	No	Checked	Unchecked	Unchecked	Unchecked	Unchecked	Unchecked	Unchecked	Unchecked	Unchecked	Unchecked	Unchecked	Unchecked	Unchecked	Unchecked	Unchecked	Unchecked	Unchecked
327	Wave 2	NA	NA	UIC College of Nursing	DNP: Nursing Practice -Chicago	Very good	2	2	0	Yes	Yes, only one	No	Anytime less than or equal to one year ago	No	NA	Anytime less than or equal to one year ago	No	NA	No	No	No	No	NA	No	No	No	Yes	No	No	Female	32	No	Checked	Unchecked	Unchecked	Unchecked	Unchecked	Unchecked	Unchecked	Unchecked	Unchecked	Unchecked	Unchecked	Unchecked	Unchecked	Unchecked	Unchecked	Unchecked	Unchecked
329	Wave 2	NA	NA	UIC College of Nursing	DNP: Nursing Practice -Chicago	Very good	0	5	0	Yes	Yes, more than one	No	Anytime less than or equal to one year ago	No	NA	Never	No	NA	No	No	No	No	NA	No	No	No	No	No	No	Female	27	No	Checked	Unchecked	Unchecked	Unchecked	Unchecked	Unchecked	Unchecked	Unchecked	Unchecked	Unchecked	Unchecked	Unchecked	Unchecked	Unchecked	Unchecked	Unchecked	Unchecked
330	Wave 2	NA	NA	UIC College of Nursing	MS: Nursing - Chicago	Fair	10	15	10	Yes	Yes, only one	Yes	Anytime less than or equal to one year ago	No	NA	Anytime less than or equal to one year ago	Yes	No	No	No	No	No	NA	No	No	No	Yes	No	No	Female	32	No	Checked	Unchecked	Unchecked	Unchecked	Unchecked	Unchecked	Unchecked	Unchecked	Unchecked	Unchecked	Unchecked	Unchecked	Unchecked	Unchecked	Unchecked	Unchecked	Unchecked
331	Wave 2	NA	NA	University of Illinois College of Medicine	MD: Medicine - Peoria	Excellent	0	15	0	Prefer not to answer	Prefer not to answer	Prefer not to answer	Prefer not to answer	No	NA	Never	No	NA	No	No	No	No	NA	No	No	No	Yes	No	No	Female	25	I do not know	Unchecked	Unchecked	Unchecked	Unchecked	Unchecked	Unchecked	Unchecked	Unchecked	Unchecked	Unchecked	Unchecked	Unchecked	Unchecked	Unchecked	Unchecked	Unchecked	Unchecked
333	Wave 2	NA	NA	UIC School of Public Health	MPH: Community Health Sciences	Very good	4	15	7	Yes	No	Yes	Five or more years ago	No	NA	I do not know	No	NA	No	No	No	No	NA	No	No	No	Yes	No	No	Female	34	No	Checked	Unchecked	Unchecked	Unchecked	Unchecked	Unchecked	Unchecked	Unchecked	Unchecked	Unchecked	Unchecked	Unchecked	Unchecked	Unchecked	Unchecked	Unchecked	Unchecked
334	Wave 2	NA	NA	UIC College of Nursing	MS: Nursing - Urbana	Good	10	20	5	Yes	Yes, more than one	No	Anytime less than or equal to one year ago	No	NA	More than 1 year but less than or equal to 2 years ago	No	NA	No	No	No	Yes	Yes	No	No	No	Yes	No	No	Female	24	Mexican, Mexican American, Chicano/a	Checked	Unchecked	Unchecked	Unchecked	Unchecked	Unchecked	Unchecked	Unchecked	Unchecked	Unchecked	Unchecked	Unchecked	Unchecked	Unchecked	Unchecked	Unchecked	Unchecked
335	Wave 2	NA	NA	UIC College of Pharmacy	PharmD: Pharmacy - Chicago	Very good	4	8	1	Yes	No	No	More than 1 year but less than or equal to 2 years ago	No	NA	Five or more years ago	No	NA	No	No	No	No	NA	No	Yes	No	No	No	No	Female	26	No	Unchecked	Unchecked	Unchecked	Unchecked	Checked	Unchecked	Unchecked	Unchecked	Unchecked	Unchecked	Unchecked	Unchecked	Unchecked	Unchecked	Unchecked	Unchecked	Unchecked
338	Wave 2	NA	NA	Jane Addams College of Social Work (Degree program: MSW: Social Work - UIC)	NA	Good	3	3	10	Yes	Yes, more than one	Yes	Anytime less than or equal to one year ago	No	NA	Anytime less than or equal to one year ago	Yes	No	No	No	No	Yes	Yes	No	No	I do not know	No	I do not know	No	Female	50	No	Checked	Unchecked	Unchecked	Unchecked	Unchecked	Unchecked	Unchecked	Unchecked	Unchecked	Unchecked	Unchecked	Unchecked	Unchecked	Unchecked	Unchecked	Unchecked	Unchecked
339	Wave 2	NA	NA	UIC School of Public Health	MPH: Health Policy & Administration	Very good	30	30	25	Yes	Yes, only one	No	Anytime less than or equal to one year ago	No	NA	More than 2 years but less than or equal to 3 years ago	I do not know	NA	No	No	No	No	NA	No	No	No	Yes	No	No	Female	33	Mexican, Mexican American, Chicano/a	Checked	Unchecked	Unchecked	Unchecked	Unchecked	Unchecked	Unchecked	Unchecked	Unchecked	Unchecked	Unchecked	Unchecked	Unchecked	Unchecked	Unchecked	Unchecked	Unchecked
340	Wave 2	NA	NA	UIC College of Applied Health Sciences	DPT: Physical Therapy	Good	7	7	0	Yes	Yes, only one	No	Anytime less than or equal to one year ago	No	NA	Never	No	NA	No	No	No	No	NA	No	No	No	No	No	No	Female	25	No	Checked	Unchecked	Unchecked	Unchecked	Unchecked	Unchecked	Unchecked	Unchecked	Unchecked	Unchecked	Unchecked	Unchecked	Unchecked	Unchecked	Unchecked	Unchecked	Unchecked
342	Wave 2	NA	NA	UIC College of Applied Health Sciences	MS: Occupational Therapy	Very good	3	5	3	Yes	Yes, only one	No	Anytime less than or equal to one year ago	No	NA	Anytime less than or equal to one year ago	No	NA	No	No	No	No	NA	No	No	No	No	No	No	Female	25	No	Checked	Unchecked	Unchecked	Unchecked	Unchecked	Unchecked	Unchecked	Unchecked	Unchecked	Unchecked	Unchecked	Unchecked	Unchecked	Unchecked	Unchecked	Unchecked	Unchecked
344	Wave 2	NA	NA	UIC College of Pharmacy	PharmD: Pharmacy - Chicago	Good	5	20	20	Yes	Yes, only one	Yes	Anytime less than or equal to one year ago	No	NA	More than 1 year but less than or equal to 2 years ago	No	NA	No	No	No	No	NA	No	No	No	No	No	No	Female	24	No	Unchecked	Unchecked	Unchecked	Checked	Unchecked	Unchecked	Unchecked	Unchecked	Unchecked	Unchecked	Unchecked	Unchecked	Unchecked	Unchecked	Unchecked	Unchecked	Unchecked
346	Wave 2	NA	NA	University of Illinois College of Medicine	MD: Medicine - Rockford	Fair	20	15	15	Yes	Yes, more than one	No	Anytime less than or equal to one year ago	No	NA	Anytime less than or equal to one year ago	No	NA	No	No	No	No	NA	No	No	No	No	No	No	Female	24	No	Checked	Unchecked	Unchecked	Unchecked	Unchecked	Unchecked	Unchecked	Unchecked	Unchecked	Unchecked	Unchecked	Unchecked	Unchecked	Unchecked	Unchecked	Unchecked	Unchecked
349	Wave 2	NA	NA	UIC School of Public Health	MPH: Epidemiology	Very good	1	5	1	Yes	Yes, only one	No	Anytime less than or equal to one year ago	No	NA	Never	No	NA	No	No	No	No	NA	No	No	No	No	No	No	Female	23	No	Checked	Unchecked	Unchecked	Unchecked	Unchecked	Unchecked	Unchecked	Unchecked	Unchecked	Unchecked	Unchecked	Unchecked	Unchecked	Unchecked	Unchecked	Unchecked	Unchecked
350	Wave 2	NA	NA	UIC College of Pharmacy	PharmD: Pharmacy - Chicago	Very good	29	10	10	Yes	Yes, more than one	No	Anytime less than or equal to one year ago	No	NA	Never	No	NA	No	No	No	No	NA	No	No	No	Yes	No	No	Female	29	No	Checked	Unchecked	Unchecked	Unchecked	Unchecked	Unchecked	Unchecked	Unchecked	Unchecked	Unchecked	Unchecked	Unchecked	Unchecked	Unchecked	Unchecked	Unchecked	Unchecked
352	Wave 2	Yes	Yes	UIC College of Dentistry	DMD: Dental Medicine	Very good	4	2	2	Yes	Yes, only one	No	More than 2 years but less than 5 years ago	No	NA	Never	No	NA	No	No	No	No	NA	No	No	No	No	No	No	Female	24	No	Unchecked	Unchecked	Unchecked	Checked	Unchecked	Unchecked	Unchecked	Unchecked	Unchecked	Unchecked	Unchecked	Unchecked	Unchecked	Unchecked	Unchecked	Unchecked	Unchecked
354	Wave 2	NA	NA	University of Illinois College of Medicine	MD: Medicine - Chicago	Very good	7	7	0	Yes	Yes, only one	No	Anytime less than or equal to one year ago	No	NA	I do not know	No	NA	No	No	No	No	NA	No	No	No	No	No	No	Female	25	No	Checked	Unchecked	Unchecked	Unchecked	Unchecked	Unchecked	Unchecked	Unchecked	Unchecked	Unchecked	Unchecked	Unchecked	Unchecked	Unchecked	Unchecked	Unchecked	Unchecked
355	Wave 2	NA	NA	University of Illinois College of Medicine	MD: Medicine - Chicago	Very good	1	2	0	Yes	Yes, more than one	No	Anytime less than or equal to one year ago	No	NA	Anytime less than or equal to one year ago	Yes	No	No	No	No	No	NA	No	No	No	No	No	No	Female	26	No	Checked	Unchecked	Unchecked	Unchecked	Unchecked	Unchecked	Unchecked	Unchecked	Unchecked	Unchecked	Unchecked	Unchecked	Unchecked	Unchecked	Unchecked	Unchecked	Unchecked
356	Wave 2	Yes	Yes	UIC College of Nursing	DNP: Nursing Practice -Chicago	Very good	2	1	3	Yes	Yes, more than one	No	More than 1 year but less than or equal to 2 years ago	No	NA	Anytime less than or equal to one year ago	No	NA	No	No	No	No	NA	No	No	No	No	No	No	Female	29	No	Checked	Unchecked	Unchecked	Unchecked	Unchecked	Unchecked	Unchecked	Unchecked	Unchecked	Unchecked	Unchecked	Unchecked	Unchecked	Unchecked	Unchecked	Unchecked	Unchecked
357	Wave 2	NA	NA	University of Illinois College of Medicine	MD: Medicine - Chicago	Very good	0	30	5	Yes	Yes, only one	No	Anytime less than or equal to one year ago	No	NA	More than 1 year but less than or equal to 2 years ago	No	NA	No	No	No	Yes	Yes	No	No	No	Yes	No	No	Female	31	Mexican, Mexican American, Chicano/a	Checked	Unchecked	Unchecked	Unchecked	Unchecked	Unchecked	Unchecked	Unchecked	Unchecked	Unchecked	Unchecked	Unchecked	Unchecked	Unchecked	Unchecked	Unchecked	Unchecked
359	Wave 2	NA	NA	UIC College of Nursing	BSN: Nursing - Chicago	Good	6	12	4	Yes	Yes, more than one	No	Anytime less than or equal to one year ago	No	NA	More than 1 year but less than or equal to 2 years ago	No	NA	No	No	No	No	NA	No	No	No	Yes	No	No	Female	22	Another Hispanic, Latino/a, or Spanish origin	Checked	Unchecked	Unchecked	Unchecked	Unchecked	Unchecked	Unchecked	Unchecked	Unchecked	Unchecked	Unchecked	Unchecked	Unchecked	Unchecked	Unchecked	Unchecked	Unchecked
360	Wave 2	NA	NA	Jane Addams College of Social Work (Degree program: MSW: Social Work - UIC)	NA	Very good	0	20	5	Yes	Yes, only one	No	More than 1 year but less than or equal to 2 years ago	No	NA	Anytime less than or equal to one year ago	No	NA	No	No	No	Yes	Yes	No	No	No	No	No	No	Female	25	Mexican, Mexican American, Chicano/a	Unchecked	Unchecked	Unchecked	Unchecked	Unchecked	Unchecked	Unchecked	Unchecked	Unchecked	Unchecked	Unchecked	Unchecked	Unchecked	Unchecked	Unchecked	Unchecked	Unchecked
361	Wave 2	NA	NA	UIC College of Dentistry	DMD: Dental Medicine	Very good	10	5	10	Yes	Yes, more than one	No	Anytime less than or equal to one year ago	No	NA	Anytime less than or equal to one year ago	No	NA	No	No	No	No	NA	No	No	No	No	No	No	Female	NA	No	Checked	Unchecked	Unchecked	Unchecked	Unchecked	Unchecked	Unchecked	Unchecked	Unchecked	Unchecked	Unchecked	Unchecked	Unchecked	Unchecked	Unchecked	Unchecked	Unchecked
362	Wave 2	NA	NA	University of Illinois College of Medicine	MD: Medicine - Chicago	Very good	1	10	5	Yes	Yes, only one	No	Anytime less than or equal to one year ago	No	NA	More than 2 years but less than or equal to 3 years ago	No	NA	No	No	No	No	NA	No	No	No	No	No	No	Female	26	No	Checked	Unchecked	Unchecked	Unchecked	Unchecked	Unchecked	Unchecked	Unchecked	Unchecked	Unchecked	Unchecked	Unchecked	Unchecked	Unchecked	Unchecked	Unchecked	Unchecked
363	Wave 2	NA	NA	Jane Addams College of Social Work (Degree program: MSW: Social Work - UIC)	NA	Excellent	0	7	0	Yes	Yes, more than one	No	Anytime less than or equal to one year ago	No	NA	Anytime less than or equal to one year ago	No	NA	No	No	No	No	NA	No	No	No	No	No	No	Female	24	No	Checked	Unchecked	Unchecked	Unchecked	Unchecked	Unchecked	Unchecked	Unchecked	Unchecked	Unchecked	Unchecked	Unchecked	Unchecked	Unchecked	Unchecked	Unchecked	Unchecked
366	Wave 2	NA	NA	University of Illinois College of Medicine	MD: Medicine - Rockford	Very good	4	16	8	Yes	Yes, only one	No	Anytime less than or equal to one year ago	No	NA	Never	No	NA	No	No	No	No	NA	No	No	No	No	No	No	Female	24	No	Checked	Unchecked	Unchecked	Unchecked	Unchecked	Unchecked	Unchecked	Unchecked	Unchecked	Unchecked	Unchecked	Unchecked	Unchecked	Unchecked	Unchecked	Unchecked	Unchecked
367	Wave 2	NA	NA	University of Illinois College of Medicine	MD: Medicine - Chicago	Excellent	0	5	0	Yes	No	No	Five or more years ago	No	NA	Never	No	NA	No	No	No	No	NA	No	No	No	No	No	No	Female	30	No	Checked	Unchecked	Unchecked	Unchecked	Unchecked	Unchecked	Unchecked	Unchecked	Unchecked	Unchecked	Unchecked	Unchecked	Unchecked	Unchecked	Unchecked	Unchecked	Unchecked
368	Wave 2	Yes	Yes	UIC College of Nursing	MS: Nursing - Chicago	Good	3	7	3	Yes	Yes, more than one	Yes	More than 1 year but less than or equal to 2 years ago	Yes	No	More than 2 years but less than or equal to 3 years ago	Yes	No	No	No	No	No	NA	No	No	No	No	No	No	Female	30	No	Checked	Unchecked	Unchecked	Unchecked	Unchecked	Unchecked	Unchecked	Unchecked	Unchecked	Unchecked	Unchecked	Unchecked	Unchecked	Unchecked	Unchecked	Unchecked	Unchecked
369	Wave 2	NA	NA	UIC School of Public Health	MPH: Health Policy & Administration	Good	20	10	10	Yes	Yes, more than one	No	Anytime less than or equal to one year ago	No	NA	Never	No	NA	No	No	No	No	NA	No	No	No	No	No	No	Female	26	No	Checked	Unchecked	Unchecked	Unchecked	Unchecked	Unchecked	Unchecked	Unchecked	Unchecked	Unchecked	Unchecked	Unchecked	Unchecked	Unchecked	Unchecked	Unchecked	Unchecked
370	Wave 2	Yes	Yes	UIC College of Nursing	MS: Nursing - Chicago	Very good	1	5	2	Yes	Yes, only one	No	Anytime less than or equal to one year ago	No	NA	More than 1 year but less than or equal to 2 years ago	No	NA	No	No	No	Yes	Yes	No	No	No	No	No	No	Female	28	No	Checked	Unchecked	Unchecked	Unchecked	Unchecked	Unchecked	Unchecked	Unchecked	Unchecked	Unchecked	Unchecked	Unchecked	Unchecked	Unchecked	Unchecked	Unchecked	Unchecked
371	Wave 2	NA	NA	UIC College of Nursing	DNP: Nursing Practice -Chicago	Very good	10	10	10	Yes	Yes, only one	Yes	Anytime less than or equal to one year ago	Told borderline high or prehypertensive	NA	Anytime less than or equal to one year ago	Yes	No	No	No	No	No	NA	No	No	No	No	No	No	Female	28	No	Checked	Unchecked	Unchecked	Unchecked	Unchecked	Unchecked	Unchecked	Unchecked	Unchecked	Unchecked	Unchecked	Unchecked	Unchecked	Unchecked	Unchecked	Unchecked	Unchecked
372	Wave 2	NA	NA	UIC College of Dentistry	DMD-AS: Dental Medicine-Advanced Standing	Very good	0	3	0	Yes	Yes, only one	No	More than 1 year but less than or equal to 2 years ago	No	NA	More than 1 year but less than or equal to 2 years ago	No	NA	No	No	No	No	NA	No	No	No	No	No	No	Male	27	No	Checked	Unchecked	Unchecked	Unchecked	Unchecked	Unchecked	Unchecked	Unchecked	Unchecked	Unchecked	Unchecked	Unchecked	Unchecked	Unchecked	Unchecked	Unchecked	Unchecked
373	Wave 2	NA	NA	University of Illinois College of Medicine	MD: Medicine - Peoria	Very good	0	1	0	Yes	Yes, only one	No	Anytime less than or equal to one year ago	Told borderline high or prehypertensive	NA	Never	No	NA	No	No	No	Yes	No	No	No	No	No	No	No	Male	26	No	Checked	Unchecked	Unchecked	Unchecked	Unchecked	Unchecked	Unchecked	Unchecked	Unchecked	Unchecked	Unchecked	Unchecked	Unchecked	Unchecked	Unchecked	Unchecked	Unchecked
375	Wave 2	NA	NA	UIC College of Nursing	DNP: Nursing Practice -Chicago	Good	5	5	5	No	No	No	More than 1 year but less than or equal to 2 years ago	No	NA	More than 1 year but less than or equal to 2 years ago	No	NA	No	No	No	No	NA	No	No	No	No	No	No	Male	26	No	Unchecked	Unchecked	Unchecked	Unchecked	Unchecked	Unchecked	Unchecked	Unchecked	Unchecked	Checked	Unchecked	Unchecked	Unchecked	Unchecked	Unchecked	Unchecked	Unchecked
376	Wave 2	NA	NA	University of Illinois College of Medicine	MD: Medicine - Chicago	Very good	2	10	2	Yes	Yes, only one	No	Anytime less than or equal to one year ago	Told borderline high or prehypertensive	NA	Anytime less than or equal to one year ago	No	NA	No	No	No	No	NA	No	No	No	Yes	No	No	Male	31	No	Checked	Unchecked	Unchecked	Unchecked	Unchecked	Unchecked	Unchecked	Unchecked	Unchecked	Unchecked	Unchecked	Unchecked	Unchecked	Unchecked	Unchecked	Unchecked	Unchecked
377	Wave 2	NA	NA	University of Illinois College of Medicine	MD: Medicine - Chicago	Good	10	0	5	Yes	No	Yes	More than 1 year but less than or equal to 2 years ago	Prefer not to answer	NA	More than 1 year but less than or equal to 2 years ago	No	NA	No	No	No	Yes	No	No	No	No	No	No	No	Female	27	No	Unchecked	Unchecked	Unchecked	Unchecked	Unchecked	Unchecked	Unchecked	Unchecked	Unchecked	Unchecked	Unchecked	Unchecked	Unchecked	Unchecked	Checked	Unchecked	Unchecked
379	Wave 2	NA	NA	University of Illinois College of Medicine	MD: Medicine - Chicago	Very good	1	5	1	Yes	No	No	Anytime less than or equal to one year ago	No	NA	Never	No	NA	No	No	No	No	NA	No	No	No	No	No	No	Female	25	No	Checked	Unchecked	Unchecked	Unchecked	Unchecked	Unchecked	Unchecked	Unchecked	Unchecked	Unchecked	Unchecked	Unchecked	Unchecked	Unchecked	Unchecked	Unchecked	Unchecked
381	Wave 2	NA	NA	UIC College of Pharmacy	PharmD: Pharmacy - Chicago	Very good	0	3	0	Yes	Yes, only one	No	More than 1 year but less than or equal to 2 years ago	No	NA	More than 1 year but less than or equal to 2 years ago	No	NA	No	No	No	No	NA	No	No	No	No	No	No	Female	24	No	Checked	Unchecked	Unchecked	Unchecked	Unchecked	Checked	Unchecked	Unchecked	Unchecked	Unchecked	Unchecked	Unchecked	Unchecked	Unchecked	Unchecked	Unchecked	Unchecked
382	Wave 2	NA	NA	UIC School of Public Health	MPH: Community Health Sciences	Very good	2	6	3	Yes	Yes, only one	No	Anytime less than or equal to one year ago	No	NA	Never	I do not know	NA	No	No	No	No	NA	No	No	No	Yes	No	No	Female	25	No	Checked	Unchecked	Unchecked	Unchecked	Unchecked	Unchecked	Unchecked	Unchecked	Unchecked	Unchecked	Unchecked	Unchecked	Unchecked	Unchecked	Unchecked	Unchecked	Unchecked
383	Wave 2	NA	NA	UIC College of Pharmacy	NA	Very good	1	4	2	Yes	Yes, only one	No	More than 1 year but less than or equal to 2 years ago	No	NA	Never	No	NA	Yes	No	No	No	NA	No	No	No	No	No	No	Female	24	No	Unchecked	Unchecked	Unchecked	Checked	Unchecked	Unchecked	Unchecked	Unchecked	Unchecked	Unchecked	Unchecked	Unchecked	Unchecked	Unchecked	Unchecked	Unchecked	Unchecked
385	Wave 2	NA	NA	Jane Addams College of Social Work (Degree program: MSW: Social Work - UIC)	NA	Excellent	0	10	5	Yes	Yes, only one	No	More than 1 year but less than or equal to 2 years ago	No	NA	Five or more years ago	No	NA	No	No	No	No	NA	NA	No	No	No	No	No	Female	26	Mexican, Mexican American, Chicano/a	Unchecked	Unchecked	Unchecked	Unchecked	Unchecked	Unchecked	Unchecked	Unchecked	Unchecked	Unchecked	Unchecked	Unchecked	Unchecked	Unchecked	Unchecked	Unchecked	Unchecked
386	Wave 2	NA	NA	UIC School of Public Health	NA	Very good	2	5	3	NA	Yes, more than one	No	More than 1 year but less than or equal to 2 years ago	No	NA	More than 1 year but less than or equal to 2 years ago	No	NA	No	No	No	No	NA	No	No	No	Yes	No	No	Female	41	Mexican, Mexican American, Chicano/a	Checked	Unchecked	Unchecked	Unchecked	Unchecked	Unchecked	Unchecked	Unchecked	Unchecked	Unchecked	Unchecked	Unchecked	Unchecked	Unchecked	Unchecked	Unchecked	Unchecked
389	Wave 2	NA	NA	UIC College of Pharmacy	PharmD: Pharmacy - Rockford	Fair	10	5	10	Yes	No	No	Anytime less than or equal to one year ago	No	NA	Never	No	NA	No	No	No	No	NA	No	No	No	No	No	No	Male	27	No	Unchecked	Unchecked	Unchecked	Unchecked	Unchecked	Unchecked	Unchecked	Unchecked	Checked	Unchecked	Unchecked	Unchecked	Unchecked	Unchecked	Unchecked	Unchecked	Unchecked
390	Wave 2	NA	NA	UIC College of Pharmacy	PharmD: Pharmacy - Chicago	Very good	15	28	28	Yes	No	Yes	More than 2 years but less than 5 years ago	No	NA	Never	No	NA	No	No	No	No	NA	No	No	No	Yes	No	No	Female	27	No	Checked	Unchecked	Unchecked	Unchecked	Unchecked	Unchecked	Unchecked	Unchecked	Unchecked	Unchecked	Unchecked	Unchecked	Unchecked	Unchecked	Unchecked	Unchecked	Unchecked
391	Wave 2	NA	NA	UIC College of Nursing	MS: Nursing - Chicago	Very good	3	7	4	Yes	Yes, more than one	Yes	Anytime less than or equal to one year ago	No	NA	Never	No	NA	No	No	No	No	NA	No	No	No	No	No	No	Female	26	No	Checked	Unchecked	Unchecked	Unchecked	Unchecked	Unchecked	Unchecked	Unchecked	Unchecked	Unchecked	Unchecked	Unchecked	Unchecked	Unchecked	Unchecked	Unchecked	Unchecked
392	Wave 2	NA	NA	UIC College of Nursing	DNP: Nursing Practice -Chicago	Very good	0	5	0	Yes	No	No	Anytime less than or equal to one year ago	No	NA	Anytime less than or equal to one year ago	No	NA	No	No	No	No	NA	No	No	No	No	No	No	Female	31	No	Checked	Unchecked	Unchecked	Unchecked	Unchecked	Unchecked	Unchecked	Unchecked	Unchecked	Unchecked	Unchecked	Unchecked	Unchecked	Unchecked	Unchecked	Unchecked	Unchecked
393	Wave 2	NA	NA	UIC College of Applied Health Sciences	DPT: Physical Therapy	Very good	0	10	0	Yes	Yes, more than one	Yes	Anytime less than or equal to one year ago	No	NA	Anytime less than or equal to one year ago	Yes	No	No	No	No	No	NA	No	No	No	No	No	No	Female	23	No	Unchecked	Unchecked	Unchecked	Unchecked	Unchecked	Unchecked	Unchecked	Checked	Unchecked	Unchecked	Unchecked	Unchecked	Unchecked	Unchecked	Unchecked	Unchecked	Unchecked
395	Wave 2	NA	NA	UIC College of Nursing	BSN: Nursing - Chicago	Excellent	5	5	0	Yes	Yes, only one	No	Anytime less than or equal to one year ago	No	NA	I do not know	No	NA	No	No	No	No	NA	No	No	No	No	No	No	Female	NA	No	Unchecked	Unchecked	Unchecked	Unchecked	Unchecked	Checked	Unchecked	Unchecked	Unchecked	Unchecked	Unchecked	Unchecked	Unchecked	Unchecked	Unchecked	Unchecked	Unchecked
396	Wave 2	NA	NA	UIC College of Pharmacy	PharmD: Pharmacy - Chicago	Very good	2	3	3	Yes	Yes, only one	No	Anytime less than or equal to one year ago	No	NA	Anytime less than or equal to one year ago	No	NA	No	No	No	No	NA	No	No	No	No	No	No	Male	26	No	Unchecked	Unchecked	Unchecked	Checked	Unchecked	Unchecked	Unchecked	Unchecked	Unchecked	Unchecked	Unchecked	Unchecked	Unchecked	Unchecked	Unchecked	Unchecked	Unchecked
398	Wave 2	NA	NA	UIC College of Applied Health Sciences	DPT: Physical Therapy	Very good	3	1	0	Yes	Yes, more than one	No	Anytime less than or equal to one year ago	No	NA	More than 1 year but less than or equal to 2 years ago	No	NA	No	No	No	Yes	No	No	No	No	No	No	No	Female	31	No	Unchecked	Unchecked	Unchecked	Unchecked	Checked	Unchecked	Unchecked	Unchecked	Unchecked	Unchecked	Unchecked	Unchecked	Unchecked	Unchecked	Unchecked	Unchecked	Unchecked
399	Wave 2	NA	NA	UIC College of Applied Health Sciences	DPT: Physical Therapy	Very good	1	15	5	Yes	Yes, only one	No	Anytime less than or equal to one year ago	Told borderline high or prehypertensive	NA	More than 1 year but less than or equal to 2 years ago	No	NA	No	No	No	No	NA	No	No	No	Yes	No	No	Male	25	No	Checked	Unchecked	Unchecked	Unchecked	Unchecked	Unchecked	Unchecked	Unchecked	Unchecked	Unchecked	Unchecked	Unchecked	Unchecked	Unchecked	Unchecked	Unchecked	Unchecked
400	Wave 2	NA	NA	Jane Addams College of Social Work (Degree program: MSW: Social Work - UIC)	NA	Very good	0	12	2	Yes	Yes, only one	No	More than 2 years but less than 5 years ago	No	NA	Anytime less than or equal to one year ago	No	NA	No	No	No	No	NA	No	No	No	No	No	No	Female	30	No	Checked	Unchecked	Unchecked	Unchecked	Unchecked	Unchecked	Unchecked	Unchecked	Unchecked	Unchecked	Unchecked	Unchecked	Unchecked	Unchecked	Unchecked	Unchecked	Unchecked
401	Wave 2	NA	NA	UIC College of Dentistry	DMD: Dental Medicine	Good	5	4	3	Yes	Yes, more than one	No	Anytime less than or equal to one year ago	No	NA	More than 1 year but less than or equal to 2 years ago	No	NA	No	No	No	No	NA	No	No	No	No	No	No	Female	25	No	Checked	Unchecked	Unchecked	Unchecked	Unchecked	Unchecked	Unchecked	Unchecked	Unchecked	Unchecked	Unchecked	Unchecked	Unchecked	Unchecked	Unchecked	Unchecked	Unchecked
402	Wave 2	NA	NA	University of Illinois College of Medicine	MD: Medicine - Chicago	Good	0	10	0	Yes	Yes, only one	No	Anytime less than or equal to one year ago	No	NA	Anytime less than or equal to one year ago	Yes	Yes	No	No	No	Yes	Yes	No	No	No	No	No	No	Female	27	Mexican, Mexican American, Chicano/a	Checked	Unchecked	Unchecked	Unchecked	Unchecked	Unchecked	Unchecked	Unchecked	Unchecked	Unchecked	Unchecked	Unchecked	Unchecked	Unchecked	Unchecked	Unchecked	Unchecked
403	Wave 2	Yes	Yes	University of Illinois College of Medicine	MD: Medicine - Chicago	Very good	1	10	10	Yes	No	Yes	More than 1 year but less than or equal to 2 years ago	No	NA	More than 1 year but less than or equal to 2 years ago	No	NA	No	No	No	No	NA	No	No	No	I do not know	No	No	Female	25	No	Checked	Unchecked	Unchecked	Unchecked	Unchecked	Unchecked	Unchecked	Unchecked	Unchecked	Unchecked	Unchecked	Unchecked	Unchecked	Unchecked	Unchecked	Unchecked	Unchecked
407	Wave 2	Yes	Yes	Jane Addams College of Social Work (Degree program: MSW: Social Work - UIC)	NA	Very good	5	25	15	No	No	Yes	Anytime less than or equal to one year ago	No	NA	Never	No	NA	No	No	No	No	NA	No	No	No	Yes	No	No	Female	26	No	Checked	Unchecked	Unchecked	Unchecked	Unchecked	Unchecked	Unchecked	Unchecked	Unchecked	Unchecked	Unchecked	Unchecked	Unchecked	Unchecked	Unchecked	Unchecked	Unchecked
409	Wave 2	NA	NA	UIC School of Public Health	NA	Very good	0	15	0	Yes	No	No	More than 1 year but less than or equal to 2 years ago	No	NA	More than 1 year but less than or equal to 2 years ago	No	NA	No	No	No	Yes	I do not know	No	No	No	Yes	No	No	Female	22	No	Checked	Unchecked	Unchecked	Unchecked	Unchecked	Unchecked	Unchecked	Unchecked	Unchecked	Unchecked	Unchecked	Unchecked	Unchecked	Unchecked	Unchecked	Unchecked	Unchecked
410	Wave 2	NA	NA	University of Illinois College of Medicine	NA	Very good	1	5	0	Yes	No	No	More than 2 years but less than 5 years ago	No	NA	Never	No	NA	No	No	No	No	NA	No	No	No	No	No	No	Female	29	No	Checked	Unchecked	Unchecked	Unchecked	Unchecked	Unchecked	Unchecked	Unchecked	Unchecked	Unchecked	Unchecked	Unchecked	Unchecked	Unchecked	Unchecked	Unchecked	Unchecked
411	Wave 2	NA	NA	UIC School of Public Health	MPH: Epidemiology	Very good	2	8	5	Yes	Yes, more than one	No	Anytime less than or equal to one year ago	No	NA	Anytime less than or equal to one year ago	No	NA	No	No	No	Yes	No	No	No	No	No	No	No	Female	23	No	Checked	Unchecked	Unchecked	Unchecked	Unchecked	Unchecked	Unchecked	Unchecked	Unchecked	Unchecked	Unchecked	Unchecked	Unchecked	Unchecked	Unchecked	Unchecked	Unchecked
412	Wave 2	NA	NA	University of Illinois College of Medicine	MD: Medicine - Chicago	Very good	5	6	0	Yes	Yes, more than one	No	Anytime less than or equal to one year ago	No	NA	Anytime less than or equal to one year ago	No	NA	No	No	No	Yes	Yes	No	No	No	Yes	No	No	Female	29	No	Unchecked	Unchecked	Unchecked	Checked	Unchecked	Unchecked	Unchecked	Unchecked	Unchecked	Unchecked	Unchecked	Unchecked	Unchecked	Unchecked	Unchecked	Unchecked	Unchecked
413	Wave 2	NA	NA	University of Illinois College of Medicine	MD: Medicine - Rockford	Excellent	0	0	0	Yes	Yes, only one	No	More than 2 years but less than 5 years ago	No	NA	Never	No	NA	No	No	No	No	NA	No	No	No	No	No	No	Male	24	No	Checked	Unchecked	Unchecked	Unchecked	Unchecked	Unchecked	Unchecked	Unchecked	Unchecked	Unchecked	Unchecked	Unchecked	Unchecked	Unchecked	Unchecked	Unchecked	Unchecked
416	Wave 2	Yes	Yes	UIC College of Dentistry	DMD: Dental Medicine	Very good	2	15	10	Yes	Yes, only one	NA	More than 1 year but less than or equal to 2 years ago	No	NA	Never	No	NA	No	No	No	No	NA	No	No	No	No	No	No	NA	23	No	Unchecked	Unchecked	Unchecked	Checked	Unchecked	Unchecked	Unchecked	Unchecked	Unchecked	Unchecked	Unchecked	Unchecked	Unchecked	Unchecked	Unchecked	Unchecked	Unchecked
417	Wave 2	NA	NA	UIC College of Applied Health Sciences	BS: Health Information Management	Good	0	20	5	Yes	Yes, only one	No	More than 1 year but less than or equal to 2 years ago	No	NA	Never	No	NA	No	No	No	No	NA	No	No	No	No	No	No	Female	21	No	Unchecked	Unchecked	Unchecked	Checked	Unchecked	Unchecked	Unchecked	Unchecked	Unchecked	Unchecked	Unchecked	Unchecked	Unchecked	Unchecked	Unchecked	Unchecked	Unchecked
419	Wave 2	NA	NA	UIC College of Dentistry	DMD: Dental Medicine	Good	10	20	5	Yes	No	No	Anytime less than or equal to one year ago	No	NA	More than 2 years but less than or equal to 3 years ago	No	NA	No	No	No	No	NA	No	No	No	No	No	No	Male	27	No	Checked	Unchecked	Unchecked	Unchecked	Unchecked	Unchecked	Unchecked	Unchecked	Unchecked	Unchecked	Unchecked	Unchecked	Unchecked	Unchecked	Unchecked	Unchecked	Unchecked
420	Wave 2	NA	NA	University of Illinois College of Medicine	MD: Medicine - Chicago	Good	4	14	10	Yes	Yes, only one	No	Anytime less than or equal to one year ago	No	NA	Anytime less than or equal to one year ago	No	NA	No	No	No	No	NA	No	No	No	Yes	No	No	Male	28	No	Checked	Unchecked	Unchecked	Unchecked	Unchecked	Unchecked	Unchecked	Unchecked	Unchecked	Unchecked	Unchecked	Unchecked	Unchecked	Unchecked	Unchecked	Unchecked	Unchecked
423	Wave 2	NA	NA	UIC School of Public Health	MPH: Epidemiology	Good	1	28	5	Yes	No	No	Anytime less than or equal to one year ago	No	NA	More than 1 year but less than or equal to 2 years ago	Yes	No	No	No	No	Yes	No	No	No	No	Yes	No	No	Female	33	No	Checked	Unchecked	Unchecked	Unchecked	Unchecked	Unchecked	Unchecked	Unchecked	Unchecked	Unchecked	Unchecked	Unchecked	Unchecked	Unchecked	Unchecked	Unchecked	Unchecked
424	Wave 2	NA	NA	UIC College of Pharmacy	PharmD: Pharmacy - Chicago	Very good	0	0	0	Yes	Yes, more than one	No	Anytime less than or equal to one year ago	Told borderline high or prehypertensive	NA	More than 1 year but less than or equal to 2 years ago	Yes	No	No	No	No	No	NA	No	No	No	No	No	No	Female	25	No	Checked	Unchecked	Unchecked	Unchecked	Unchecked	Unchecked	Unchecked	Unchecked	Unchecked	Unchecked	Unchecked	Unchecked	Unchecked	Unchecked	Unchecked	Unchecked	Unchecked
428	Wave 2	NA	NA	UIC College of Applied Health Sciences	BS: Health Information Management	Excellent	0	0	0	Yes	Yes, only one	Yes	More than 1 year but less than or equal to 2 years ago	No	NA	Anytime less than or equal to one year ago	Yes	No	Yes	No	No	No	NA	No	No	No	No	No	No	Female	NA	No	Unchecked	Unchecked	Unchecked	Checked	Unchecked	Unchecked	Unchecked	Unchecked	Unchecked	Unchecked	Unchecked	Unchecked	Unchecked	Unchecked	Unchecked	Unchecked	Unchecked
429	Wave 2	NA	NA	UIC College of Pharmacy	PharmD: Pharmacy - Rockford	Very good	0	2	0	No	No	Yes	More than 2 years but less than 5 years ago	No	NA	Never	No	NA	No	No	No	Yes	Yes	No	No	No	No	No	No	Female	27	No	Unchecked	Checked	Unchecked	Unchecked	Unchecked	Unchecked	Unchecked	Unchecked	Unchecked	Unchecked	Unchecked	Unchecked	Unchecked	Unchecked	Unchecked	Unchecked	Unchecked
431	Wave 2	NA	NA	UIC College of Pharmacy	PharmD: Pharmacy - Chicago	Good	NA	NA	NA	I do not know	Yes, more than one	No	Anytime less than or equal to one year ago	No	NA	Anytime less than or equal to one year ago	No	NA	No	No	No	No	NA	No	No	No	Yes	No	No	Female	24	No	Unchecked	Unchecked	Unchecked	Unchecked	Unchecked	Unchecked	Unchecked	Unchecked	Unchecked	Unchecked	Unchecked	Unchecked	Unchecked	Unchecked	Unchecked	Unchecked	Unchecked
432	Wave 2	NA	NA	UIC College of Nursing	MS: Nursing - Chicago	Very good	0	2	0	Yes	Yes, only one	No	More than 1 year but less than or equal to 2 years ago	No	NA	Never	No	NA	No	No	No	No	NA	No	No	No	Yes	No	No	Female	27	No	Checked	Unchecked	Unchecked	Unchecked	Unchecked	Unchecked	Unchecked	Unchecked	Unchecked	Unchecked	Unchecked	Unchecked	Unchecked	Unchecked	Unchecked	Unchecked	Unchecked
434	Wave 2	NA	NA	Jane Addams College of Social Work (Degree program: MSW: Social Work - UIC)	NA	Excellent	0	0	0	Yes	Yes, only one	No	More than 1 year but less than or equal to 2 years ago	No	NA	Never	No	NA	No	No	No	No	NA	No	No	No	No	No	No	Female	24	No	Checked	Checked	Unchecked	Unchecked	Unchecked	Unchecked	Unchecked	Unchecked	Unchecked	Unchecked	Unchecked	Unchecked	Unchecked	Unchecked	Unchecked	Unchecked	Unchecked
436	Wave 2	NA	NA	UIC College of Nursing	MS: Nursing - Chicago	Good	10	25	15	Yes	Yes, only one	No	More than 1 year but less than or equal to 2 years ago	No	NA	Anytime less than or equal to one year ago	No	NA	No	No	No	No	NA	No	No	No	Yes	No	No	Female	31	Another Hispanic, Latino/a, or Spanish origin	Unchecked	Checked	Unchecked	Unchecked	Unchecked	Unchecked	Unchecked	Unchecked	Unchecked	Unchecked	Unchecked	Unchecked	Unchecked	Unchecked	Unchecked	Unchecked	Unchecked
437	Wave 2	NA	NA	UIC College of Dentistry	NA	Very good	2	0	2	Yes	Yes, only one	No	Anytime less than or equal to one year ago	No	NA	More than 1 year but less than or equal to 2 years ago	No	NA	No	No	No	No	NA	No	No	No	No	No	No	Male	32	No	Unchecked	Unchecked	Unchecked	Checked	Unchecked	Unchecked	Unchecked	Unchecked	Unchecked	Unchecked	Unchecked	Unchecked	Unchecked	Unchecked	Unchecked	Unchecked	Unchecked
438	Wave 2	NA	NA	UIC College of Applied Health Sciences	MS: Occupational Therapy	Fair	0	10	2	Yes	Yes, only one	No	Anytime less than or equal to one year ago	No	NA	Anytime less than or equal to one year ago	No	NA	No	No	No	No	NA	No	No	No	No	No	No	Female	24	No	Checked	Unchecked	Unchecked	Unchecked	Unchecked	Unchecked	Unchecked	Unchecked	Unchecked	Unchecked	Unchecked	Unchecked	Unchecked	Unchecked	Unchecked	Unchecked	Unchecked
439	Wave 2	NA	NA	UIC College of Pharmacy	PharmD: Pharmacy - Chicago	Excellent	4	15	5	Yes	Yes, only one	No	More than 2 years but less than 5 years ago	No	NA	More than 4 years but less than 5 years ago	No	NA	No	No	No	No	NA	No	No	No	No	No	No	Male	24	No	Checked	Unchecked	Unchecked	Unchecked	Unchecked	Unchecked	Unchecked	Unchecked	Unchecked	Unchecked	Unchecked	Unchecked	Unchecked	Unchecked	Unchecked	Unchecked	Unchecked
440	Wave 2	Yes	Yes	UIC College of Pharmacy	PharmD: Pharmacy - Rockford	Very good	5	5	3	Yes	Yes, only one	Yes	Anytime less than or equal to one year ago	No	NA	Anytime less than or equal to one year ago	Yes	No	No	No	No	No	NA	No	No	No	No	No	I do not know	Female	35	No	Unchecked	Unchecked	Unchecked	Unchecked	Checked	Unchecked	Unchecked	Unchecked	Unchecked	Checked	Unchecked	Unchecked	Unchecked	Unchecked	Unchecked	Unchecked	Unchecked
441	Wave 2	Yes	Yes	University of Illinois College of Medicine	MD: Medicine - Chicago	Very good	0	0	0	Yes	No	No	More than 2 years but less than 5 years ago	Told borderline high or prehypertensive	NA	More than 3 years but less than or equal to 4 years ago	Yes	No	No	No	No	Yes	Yes	No	No	No	No	No	No	Male	28	No	Checked	Unchecked	Unchecked	Unchecked	Unchecked	Unchecked	Unchecked	Unchecked	Unchecked	Unchecked	Unchecked	Unchecked	Unchecked	Unchecked	Unchecked	Unchecked	Unchecked
443	Wave 2	NA	NA	University of Illinois College of Medicine	MD: Medicine - Chicago	Excellent	0	0	0	Yes	No	Yes	More than 1 year but less than or equal to 2 years ago	No	NA	More than 1 year but less than or equal to 2 years ago	No	NA	No	No	No	No	NA	No	No	No	No	No	No	Female	27	No	Unchecked	Unchecked	Unchecked	Checked	Unchecked	Unchecked	Unchecked	Unchecked	Unchecked	Unchecked	Unchecked	Unchecked	Unchecked	Unchecked	Unchecked	Unchecked	Unchecked
444	Wave 2	NA	NA	UIC School of Public Health	MPH: Biostatistics	Good	0	15	15	Yes	NA	No	Five or more years ago	No	NA	I do not know	No	NA	No	No	No	No	NA	No	No	No	No	No	No	Female	25	No	Unchecked	Unchecked	Unchecked	Checked	Unchecked	Unchecked	Unchecked	Unchecked	Unchecked	Unchecked	Unchecked	Unchecked	Unchecked	Unchecked	Unchecked	Unchecked	Unchecked
445	Wave 2	NA	NA	UIC College of Dentistry	DMD-AS: Dental Medicine-Advanced Standing	Very good	0	0	0	Yes	Yes, only one	No	Anytime less than or equal to one year ago	No	NA	Anytime less than or equal to one year ago	No	NA	No	No	No	No	NA	No	No	No	No	No	No	Female	30	No	Unchecked	Unchecked	Unchecked	Checked	Unchecked	Unchecked	Unchecked	Unchecked	Unchecked	Unchecked	Unchecked	Unchecked	Unchecked	Unchecked	Unchecked	Unchecked	Unchecked
446	Wave 2	NA	NA	Jane Addams College of Social Work (Degree program: MSW: Social Work - UIC)	NA	Good	30	30	30	Yes	No	No	More than 2 years but less than 5 years ago	No	NA	More than 2 years but less than or equal to 3 years ago	No	NA	No	No	No	No	NA	No	No	No	Yes	No	No	Female	32	No	Checked	Unchecked	Unchecked	Unchecked	Unchecked	Unchecked	Unchecked	Unchecked	Unchecked	Unchecked	Unchecked	Unchecked	Unchecked	Unchecked	Unchecked	Unchecked	Unchecked
447	Wave 2	NA	NA	University of Illinois College of Medicine	MD: Medicine - Chicago	Very good	2	10	1	I do not know	Yes, more than one	No	I do not know	No	NA	Never	No	NA	No	No	No	No	NA	No	No	No	No	No	No	Female	24	No	Checked	Unchecked	Unchecked	Unchecked	Unchecked	Unchecked	Unchecked	Unchecked	Unchecked	Unchecked	Unchecked	Unchecked	Unchecked	Unchecked	Unchecked	Unchecked	Unchecked
449	Wave 2	NA	NA	UIC College of Pharmacy	PharmD: Pharmacy - Chicago	Excellent	3	4	4	Yes	Yes, more than one	No	Anytime less than or equal to one year ago	No	NA	Anytime less than or equal to one year ago	No	NA	No	No	No	No	NA	No	No	No	No	No	No	Female	23	No	Checked	Unchecked	Unchecked	Unchecked	Unchecked	Unchecked	Unchecked	Unchecked	Unchecked	Unchecked	Unchecked	Unchecked	Unchecked	Unchecked	Unchecked	Unchecked	Unchecked
450	Wave 2	NA	NA	University of Illinois College of Medicine	MD: Medicine - Rockford	Excellent	2	2	1	Yes	Yes, only one	No	Anytime less than or equal to one year ago	No	NA	Anytime less than or equal to one year ago	No	NA	No	No	No	No	NA	No	No	No	No	No	No	Female	28	No	Checked	Unchecked	Unchecked	Unchecked	Unchecked	Unchecked	Unchecked	Unchecked	Unchecked	Unchecked	Unchecked	Unchecked	Unchecked	Unchecked	Unchecked	Unchecked	Unchecked
451	Wave 2	NA	NA	UIC College of Pharmacy	PharmD: Pharmacy - Rockford	Excellent	0	6	2	Yes	Yes, only one	No	Anytime less than or equal to one year ago	No	NA	Anytime less than or equal to one year ago	No	NA	Yes	No	No	No	NA	No	No	No	No	No	No	Female	25	No	Unchecked	Unchecked	Unchecked	Checked	Unchecked	Unchecked	Unchecked	Unchecked	Unchecked	Unchecked	Unchecked	Unchecked	Unchecked	Unchecked	Unchecked	Unchecked	Unchecked
453	Wave 2	NA	NA	UIC College of Pharmacy	PharmD: Pharmacy - Chicago	Very good	5	15	10	Yes	Yes, only one	No	More than 1 year but less than or equal to 2 years ago	Told borderline high or prehypertensive	NA	Never	No	NA	No	No	No	No	NA	No	No	No	No	No	No	Female	26	No	Unchecked	Unchecked	Unchecked	Unchecked	Unchecked	Unchecked	Unchecked	Unchecked	Unchecked	Unchecked	Unchecked	Unchecked	Unchecked	Unchecked	Unchecked	Unchecked	Unchecked
454	Wave 2	NA	NA	UIC College of Pharmacy	PharmD: Pharmacy - Chicago	NA	1	10	5	Yes	No	Yes	More than 1 year but less than or equal to 2 years ago	Told borderline high or prehypertensive	NA	More than 1 year but less than or equal to 2 years ago	I do not know	NA	No	No	No	Yes	Yes	No	No	No	No	No	No	Male	27	No	Unchecked	Unchecked	Unchecked	Unchecked	Unchecked	Checked	Unchecked	Unchecked	Unchecked	Unchecked	Unchecked	Unchecked	Unchecked	Unchecked	Unchecked	Unchecked	Unchecked
455	Wave 2	NA	NA	UIC College of Pharmacy	PharmD: Pharmacy - Chicago	Very good	1	20	10	Yes	Yes, more than one	No	Anytime less than or equal to one year ago	No	NA	Anytime less than or equal to one year ago	No	NA	No	No	No	Yes	I do not know	No	No	No	No	No	No	Female	23	No	Unchecked	Unchecked	Unchecked	Checked	Unchecked	Unchecked	Unchecked	Unchecked	Unchecked	Unchecked	Unchecked	Unchecked	Unchecked	Unchecked	Unchecked	Unchecked	Unchecked
456	Wave 2	NA	NA	UIC College of Pharmacy	PharmD: Pharmacy - Rockford	Good	0	5	2	Yes	Yes, only one	No	Anytime less than or equal to one year ago	Yes	Yes	Anytime less than or equal to one year ago	No	NA	No	No	No	No	NA	No	No	No	No	No	No	Male	25	No	Checked	Unchecked	Unchecked	Unchecked	Unchecked	Unchecked	Unchecked	Unchecked	Unchecked	Unchecked	Unchecked	Unchecked	Unchecked	Unchecked	Unchecked	Unchecked	Unchecked
457	Wave 2	NA	NA	University of Illinois College of Medicine	MD: Medicine - Chicago	Very good	0	2	1	Yes	Yes, only one	No	Anytime less than or equal to one year ago	No	NA	Anytime less than or equal to one year ago	No	NA	No	No	No	Yes	No	No	No	No	No	No	No	Male	28	No	Unchecked	Unchecked	Unchecked	Unchecked	Checked	Unchecked	Unchecked	Unchecked	Unchecked	Unchecked	Unchecked	Unchecked	Unchecked	Unchecked	Unchecked	Unchecked	Unchecked
458	Wave 2	NA	NA	University of Illinois College of Medicine	MD: Medicine - Chicago	Good	0	14	7	Yes	No	I do not know	More than 1 year but less than or equal to 2 years ago	No	NA	Anytime less than or equal to one year ago	No	NA	No	No	No	No	NA	No	No	No	No	No	No	Male	27	No	Checked	Unchecked	Unchecked	Unchecked	Unchecked	Unchecked	Unchecked	Unchecked	Unchecked	Unchecked	Unchecked	Unchecked	Unchecked	Unchecked	Unchecked	Unchecked	Unchecked
460	Wave 2	NA	NA	University of Illinois College of Medicine	MD: Medicine - Chicago	Good	5	4	2	Yes	Yes, only one	No	More than 1 year but less than or equal to 2 years ago	No	NA	I do not know	No	NA	No	No	No	No	NA	No	No	No	Yes	No	No	Female	27	No	Unchecked	Unchecked	Unchecked	Unchecked	Checked	Unchecked	Unchecked	Unchecked	Unchecked	Unchecked	Unchecked	Unchecked	Unchecked	Unchecked	Unchecked	Unchecked	Unchecked
461	Wave 2	NA	NA	UIC College of Pharmacy	PharmD: Pharmacy - Chicago	Very good	2	5	5	Yes	No	No	More than 2 years but less than 5 years ago	No	NA	I do not know	No	NA	No	No	No	No	NA	No	No	No	No	No	No	Female	29	No	Checked	Unchecked	Unchecked	Unchecked	Unchecked	Unchecked	Unchecked	Unchecked	Unchecked	Unchecked	Unchecked	Unchecked	Unchecked	Unchecked	Unchecked	Unchecked	Unchecked
462	Wave 2	NA	NA	University of Illinois College of Medicine	MD: Medicine - Chicago	Very good	0	5	1	Yes	Yes, only one	No	Anytime less than or equal to one year ago	No	NA	Anytime less than or equal to one year ago	No	NA	No	No	No	No	NA	No	No	No	No	No	No	Male	27	No	Checked	Unchecked	Unchecked	Unchecked	Unchecked	Unchecked	Unchecked	Unchecked	Unchecked	Unchecked	Unchecked	Unchecked	Unchecked	Unchecked	Unchecked	Unchecked	Unchecked
464	Wave 2	NA	NA	Jane Addams College of Social Work (Degree program: MSW: Social Work - UIC)	NA	Good	5	15	2	Yes	Yes, only one	I do not know	Anytime less than or equal to one year ago	No	NA	More than 1 year but less than or equal to 2 years ago	No	NA	No	No	No	Yes	I do not know	No	No	No	No	No	No	Female	24	No	Unchecked	Unchecked	Unchecked	Checked	Unchecked	Unchecked	Unchecked	Unchecked	Unchecked	Unchecked	Unchecked	Unchecked	Unchecked	Unchecked	Unchecked	Unchecked	Unchecked
465	Wave 2	NA	NA	University of Illinois College of Medicine	MD: Medicine - Chicago	Excellent	0	1	0	Yes	Yes, more than one	No	Anytime less than or equal to one year ago	No	NA	More than 2 years but less than or equal to 3 years ago	Yes	No	No	No	No	No	NA	Yes	No	No	No	No	No	Male	30	No	Checked	Unchecked	Unchecked	Unchecked	Unchecked	Unchecked	Unchecked	Unchecked	Unchecked	Unchecked	Unchecked	Unchecked	Unchecked	Unchecked	Unchecked	Unchecked	Unchecked
472	Wave 2	NA	NA	UIC College of Applied Health Sciences	MS: Occupational Therapy	Very good	5	3	5	Yes	No	Yes	Anytime less than or equal to one year ago	No	NA	Never	No	NA	No	No	No	No	NA	No	No	No	No	No	No	Female	23	No	Checked	Unchecked	Unchecked	Unchecked	Unchecked	Unchecked	Unchecked	Unchecked	Unchecked	Unchecked	Unchecked	Unchecked	Unchecked	Unchecked	Unchecked	Unchecked	Unchecked
475	Wave 2	NA	NA	UIC College of Nursing	MS: Nursing - Chicago	Very good	1	0	1	Yes	Yes, only one	No	Anytime less than or equal to one year ago	No	NA	Anytime less than or equal to one year ago	No	NA	No	No	No	No	NA	No	No	No	No	No	No	Female	23	Mexican, Mexican American, Chicano/a	Checked	Unchecked	Unchecked	Unchecked	Unchecked	Unchecked	Unchecked	Unchecked	Unchecked	Unchecked	Unchecked	Unchecked	Unchecked	Unchecked	Unchecked	Unchecked	Unchecked
477	Wave 2	NA	NA	UIC College of Applied Health Sciences	MS: Occupational Therapy	Good	7	3	4	Yes	Yes, only one	No	Anytime less than or equal to one year ago	Told borderline high or prehypertensive	NA	More than 1 year but less than or equal to 2 years ago	No	NA	No	No	Yes	No	NA	No	No	No	No	No	No	Female	24	No	Checked	Unchecked	Unchecked	Unchecked	Unchecked	Unchecked	Unchecked	Unchecked	Unchecked	Unchecked	Unchecked	Unchecked	Unchecked	Unchecked	Unchecked	Unchecked	Unchecked
479	Wave 2	NA	NA	UIC School of Public Health	MPH: Epidemiology	Very good	0	4	0	Yes	No	No	Anytime less than or equal to one year ago	No	NA	I do not know	No	NA	No	No	No	No	NA	No	No	No	No	No	No	Female	29	No	Unchecked	Unchecked	Unchecked	Unchecked	Unchecked	Checked	Unchecked	Unchecked	Unchecked	Unchecked	Unchecked	Unchecked	Unchecked	Unchecked	Unchecked	Unchecked	Unchecked
480	Wave 2	NA	NA	UIC College of Applied Health Sciences	DPT: Physical Therapy	Very good	0	30	7	Yes	No	No	Five or more years ago	No	NA	Never	No	NA	No	No	No	No	NA	No	No	No	No	No	No	Female	24	No	Checked	Unchecked	Unchecked	Unchecked	Unchecked	Unchecked	Unchecked	Unchecked	Unchecked	Unchecked	Unchecked	Unchecked	Unchecked	Unchecked	Unchecked	Unchecked	Unchecked
482	Wave 2	NA	NA	UIC College of Applied Health Sciences	MS: Nutrition	Very good	0	5	5	Yes	No	Yes	More than 2 years but less than 5 years ago	No	NA	I do not know	No	NA	No	No	No	No	NA	No	No	No	No	No	No	Female	27	No	Checked	Unchecked	Unchecked	Unchecked	Unchecked	Unchecked	Unchecked	Unchecked	Unchecked	Unchecked	Unchecked	Unchecked	Unchecked	Unchecked	Unchecked	Unchecked	Unchecked
483	Wave 2	NA	NA	UIC College of Nursing	DNP: Nursing Practice -Chicago	Good	5	10	10	Yes	Yes, only one	No	Anytime less than or equal to one year ago	Told borderline high or prehypertensive	NA	Anytime less than or equal to one year ago	No	NA	No	No	No	No	NA	No	No	No	No	No	No	Female	36	No	Checked	Unchecked	Unchecked	Unchecked	Unchecked	Unchecked	Unchecked	Unchecked	Unchecked	Unchecked	Unchecked	Unchecked	Unchecked	Unchecked	Unchecked	Unchecked	Unchecked
485	Wave 2	NA	NA	Jane Addams College of Social Work (Degree program: MSW: Social Work - UIC)	MPH: Health Policy & Administration	Good	4	10	3	Yes	Yes, only one	Yes	Anytime less than or equal to one year ago	Told borderline high or prehypertensive	NA	Anytime less than or equal to one year ago	No	NA	No	No	No	No	NA	No	No	No	Yes	No	No	Female	26	No	Checked	Unchecked	Unchecked	Unchecked	Unchecked	Unchecked	Unchecked	Unchecked	Unchecked	Unchecked	Unchecked	Unchecked	Unchecked	Unchecked	Unchecked	Unchecked	Unchecked
486	Wave 2	NA	NA	UIC College of Dentistry	DMD: Dental Medicine	Very good	0	0	0	Yes	No	No	Anytime less than or equal to one year ago	No	NA	Anytime less than or equal to one year ago	No	NA	No	No	No	No	NA	No	No	No	No	No	No	Male	32	No	Checked	Unchecked	Unchecked	Unchecked	Unchecked	Unchecked	Unchecked	Unchecked	Unchecked	Unchecked	Unchecked	Unchecked	Unchecked	Unchecked	Unchecked	Unchecked	Unchecked
487	Wave 2	Yes	Yes	UIC College of Nursing	MS: Nursing - Chicago	Good	0	14	15	Yes	Yes, more than one	No	Anytime less than or equal to one year ago	No	NA	Never	No	NA	No	No	No	No	NA	No	No	No	No	No	No	Female	23	No	Unchecked	Unchecked	Unchecked	Unchecked	Unchecked	Unchecked	Unchecked	Checked	Unchecked	Unchecked	Unchecked	Unchecked	Unchecked	Unchecked	Unchecked	Unchecked	Unchecked
489	Wave 2	Yes	Yes	UIC College of Nursing	BSN: Nursing - Chicago	Very good	2	3	2	No	Yes, only one	No	More than 1 year but less than or equal to 2 years ago	No	NA	More than 4 years but less than 5 years ago	No	NA	No	No	No	Yes	Yes	No	No	No	No	No	No	Female	23	No	Checked	Unchecked	Unchecked	Unchecked	Unchecked	Unchecked	Unchecked	Unchecked	Unchecked	Unchecked	Unchecked	Unchecked	Unchecked	Unchecked	Unchecked	Unchecked	Unchecked
490	Wave 2	NA	NA	UIC School of Public Health	MPH: Community Health Sciences	Very good	0	20	15	No	Yes, more than one	Yes	More than 1 year but less than or equal to 2 years ago	No	NA	Never	No	NA	No	No	No	No	NA	No	No	No	Yes	No	No	Female	24	No	Unchecked	Unchecked	Unchecked	Unchecked	Unchecked	Unchecked	Unchecked	Checked	Unchecked	Unchecked	Unchecked	Unchecked	Unchecked	Unchecked	Unchecked	Unchecked	Unchecked
491	Wave 2	NA	NA	University of Illinois College of Medicine	MD: Medicine - Rockford	Very good	0	15	2	Yes	Yes, more than one	No	Anytime less than or equal to one year ago	No	NA	More than 3 years but less than or equal to 4 years ago	No	NA	No	No	No	No	NA	No	No	No	No	No	No	Female	27	Puerto Rican	Checked	Unchecked	Unchecked	Unchecked	Unchecked	Unchecked	Unchecked	Unchecked	Unchecked	Unchecked	Unchecked	Unchecked	Unchecked	Unchecked	Unchecked	Unchecked	Unchecked
493	Wave 2	NA	NA	Jane Addams College of Social Work (Degree program: MSW: Social Work - UIC)	NA	Excellent	0	0	0	Yes	Yes, more than one	No	Anytime less than or equal to one year ago	No	NA	Anytime less than or equal to one year ago	No	NA	No	No	No	No	NA	No	No	No	Yes	No	No	Female	46	No	Unchecked	Unchecked	Unchecked	Checked	Unchecked	Unchecked	Unchecked	Unchecked	Unchecked	Unchecked	Unchecked	Unchecked	Unchecked	Unchecked	Unchecked	Unchecked	Unchecked
494	Wave 2	NA	NA	UIC College of Dentistry	DMD-AS: Dental Medicine-Advanced Standing	Excellent	0	2	0	Yes	Yes, only one	No	More than 1 year but less than or equal to 2 years ago	No	NA	More than 1 year but less than or equal to 2 years ago	No	NA	No	No	No	No	NA	No	No	No	No	No	No	Female	31	No	Unchecked	Unchecked	Unchecked	Checked	Unchecked	Unchecked	Unchecked	Unchecked	Unchecked	Unchecked	Unchecked	Unchecked	Unchecked	Unchecked	Unchecked	Unchecked	Unchecked
495	Wave 2	NA	NA	UIC College of Pharmacy	PharmD: Pharmacy - Rockford	Good	5	10	5	Yes	Yes, only one	No	Anytime less than or equal to one year ago	No	NA	More than 1 year but less than or equal to 2 years ago	Yes	No	No	No	No	No	NA	No	No	No	Yes	No	No	Female	24	No	Unchecked	Unchecked	Unchecked	Checked	Unchecked	Unchecked	Unchecked	Unchecked	Unchecked	Unchecked	Unchecked	Unchecked	Unchecked	Unchecked	Unchecked	Unchecked	Unchecked
497	Wave 2	NA	NA	UIC College of Pharmacy	PharmD: Pharmacy - Chicago	Very good	0	1	0	Yes	Yes, more than one	No	More than 1 year but less than or equal to 2 years ago	No	NA	More than 1 year but less than or equal to 2 years ago	No	NA	No	No	No	No	NA	No	No	No	No	No	No	Male	26	No	Checked	Unchecked	Unchecked	Unchecked	Unchecked	Unchecked	Unchecked	Unchecked	Unchecked	Unchecked	Unchecked	Unchecked	Unchecked	Unchecked	Unchecked	Unchecked	Unchecked
499	Wave 2	NA	NA	UIC College of Nursing	NA	Very good	0	5	0	Yes	Yes, more than one	No	More than 1 year but less than or equal to 2 years ago	No	NA	More than 2 years but less than or equal to 3 years ago	No	NA	No	No	No	No	NA	No	No	No	No	No	No	Female	28	No	Unchecked	Unchecked	Unchecked	Unchecked	Unchecked	Unchecked	Unchecked	Unchecked	Unchecked	Unchecked	Unchecked	Unchecked	Unchecked	Unchecked	Unchecked	Unchecked	Unchecked
501	Wave 2	NA	NA	UIC College of Pharmacy	PharmD: Pharmacy - Rockford	Very good	0	14	5	Yes	Yes, only one	Yes	Anytime less than or equal to one year ago	No	NA	More than 1 year but less than or equal to 2 years ago	No	NA	No	No	No	No	NA	No	No	No	No	No	No	Female	34	Mexican, Mexican American, Chicano/a	Unchecked	Unchecked	Checked	Unchecked	Unchecked	Unchecked	Unchecked	Unchecked	Unchecked	Unchecked	Unchecked	Unchecked	Unchecked	Unchecked	Unchecked	Unchecked	Unchecked
502	Wave 2	NA	NA	Jane Addams College of Social Work (Degree program: MSW: Social Work - UIC)	NA	Good	15	25	20	Yes	Yes, more than one	No	Anytime less than or equal to one year ago	No	NA	I do not know	No	NA	No	No	No	No	NA	No	No	No	No	No	No	Female	30	Mexican, Mexican American, Chicano/a	Unchecked	Unchecked	Unchecked	Checked	Unchecked	Unchecked	Unchecked	Unchecked	Unchecked	Unchecked	Unchecked	Unchecked	Unchecked	Unchecked	Unchecked	Unchecked	Unchecked
503	Wave 2	NA	NA	UIC School of Public Health	MHA: Healthcare Administration	Good	0	15	10	Yes	Yes, only one	No	Anytime less than or equal to one year ago	No	NA	Anytime less than or equal to one year ago	No	NA	No	No	No	No	NA	No	No	No	No	No	No	Female	24	No	Unchecked	Unchecked	Unchecked	Checked	Unchecked	Unchecked	Unchecked	Unchecked	Unchecked	Unchecked	Unchecked	Unchecked	Unchecked	Unchecked	Unchecked	Unchecked	Unchecked
504	Wave 2	NA	NA	UIC College of Pharmacy	PharmD: Pharmacy - Chicago	Very good	0	10	5	Yes	Yes, more than one	No	Anytime less than or equal to one year ago	No	NA	Anytime less than or equal to one year ago	No	NA	No	No	No	No	NA	No	No	No	Yes	No	No	Female	27	No	Unchecked	Unchecked	Unchecked	Unchecked	Unchecked	Unchecked	Unchecked	Unchecked	Unchecked	Unchecked	Unchecked	Unchecked	Unchecked	Unchecked	Unchecked	Unchecked	Unchecked
508	Wave 2	NA	NA	UIC College of Pharmacy	PharmD: Pharmacy - Chicago	Very good	0	2	0	Yes	Yes, more than one	No	Anytime less than or equal to one year ago	No	NA	Anytime less than or equal to one year ago	No	NA	No	No	No	No	NA	No	No	No	No	No	No	NA	25	No	Unchecked	Unchecked	Unchecked	Unchecked	Checked	Unchecked	Unchecked	Unchecked	Checked	Unchecked	Unchecked	Unchecked	Unchecked	Unchecked	Unchecked	Unchecked	Unchecked
510	Wave 2	Yes	Yes	UIC College of Dentistry	DMD: Dental Medicine	Very good	0	0	0	Yes	No	No	More than 2 years but less than 5 years ago	No	NA	I do not know	No	NA	No	No	No	No	NA	No	No	No	No	No	No	Male	26	No	Checked	Unchecked	Unchecked	Unchecked	Unchecked	Unchecked	Unchecked	Unchecked	Unchecked	Unchecked	Unchecked	Unchecked	Unchecked	Unchecked	Unchecked	Unchecked	Unchecked
512	Wave 2	NA	NA	Jane Addams College of Social Work (Degree program: MSW: Social Work - UIC)	NA	Very good	0	3	2	Yes	Yes, more than one	No	Anytime less than or equal to one year ago	Told borderline high or prehypertensive	NA	Anytime less than or equal to one year ago	Yes	No	No	No	No	No	NA	No	No	No	Yes	No	No	Female	23	No	Checked	Unchecked	Unchecked	Unchecked	Unchecked	Unchecked	Unchecked	Unchecked	Unchecked	Unchecked	Unchecked	Unchecked	Unchecked	Unchecked	Unchecked	Unchecked	Unchecked
513	Wave 2	NA	NA	University of Illinois College of Medicine	MD: Medicine - Peoria	Very good	0	2	0	Yes	No	No	More than 1 year but less than or equal to 2 years ago	No	NA	More than 1 year but less than or equal to 2 years ago	No	NA	No	No	No	No	NA	No	No	No	No	No	No	Female	23	No	Checked	Unchecked	Unchecked	Unchecked	Unchecked	Unchecked	Unchecked	Unchecked	Unchecked	Unchecked	Unchecked	Unchecked	Unchecked	Unchecked	Unchecked	Unchecked	Unchecked
514	Wave 2	NA	NA	UIC College of Nursing	MS: Nursing - Chicago	Good	0	8	3	Yes	No	Yes	More than 2 years but less than 5 years ago	No	NA	I do not know	No	NA	No	No	No	Yes	Yes	No	No	No	Yes	No	No	Female	27	No	Checked	Unchecked	Unchecked	Unchecked	Unchecked	Unchecked	Unchecked	Unchecked	Unchecked	Unchecked	Unchecked	Unchecked	Unchecked	Unchecked	Unchecked	Unchecked	Unchecked
515	Wave 2	NA	NA	Jane Addams College of Social Work (Degree program: MSW: Social Work - UIC)	NA	Very good	3	5	5	Yes	No	No	More than 1 year but less than or equal to 2 years ago	No	NA	I do not know	No	NA	No	No	No	Yes	Yes	No	No	No	Yes	No	No	Female	29	No	Checked	Unchecked	Unchecked	Unchecked	Unchecked	Unchecked	Unchecked	Unchecked	Unchecked	Unchecked	Unchecked	Unchecked	Unchecked	Unchecked	Unchecked	Unchecked	Unchecked
516	Wave 2	Yes	Yes	UIC College of Nursing	BSN: Nursing - Chicago	Good	0	2	0	No	Yes, more than one	No	Anytime less than or equal to one year ago	No	NA	Anytime less than or equal to one year ago	Yes	Yes	No	No	No	No	NA	No	No	No	No	No	No	Female	NA	No	Checked	Unchecked	Unchecked	Unchecked	Unchecked	Unchecked	Unchecked	Unchecked	Unchecked	Unchecked	Unchecked	Unchecked	Unchecked	Unchecked	Unchecked	Unchecked	Unchecked
517	Wave 2	NA	NA	UIC College of Applied Health Sciences	DPT: Physical Therapy	Good	3	5	0	Yes	No	No	More than 2 years but less than 5 years ago	Told borderline high or prehypertensive	NA	More than 4 years but less than 5 years ago	No	NA	No	No	No	Yes	Yes	No	Prefer not to answer	No	No	No	No	Female	29	No	Unchecked	Unchecked	Unchecked	Unchecked	Checked	Unchecked	Unchecked	Unchecked	Unchecked	Unchecked	Unchecked	Unchecked	Unchecked	Unchecked	Unchecked	Unchecked	Unchecked
518	Wave 2	Yes	Yes	University of Illinois College of Medicine	MD: Medicine - Chicago	Excellent	0	2	0	Yes	Yes, only one	No	Anytime less than or equal to one year ago	No	NA	Anytime less than or equal to one year ago	No	NA	No	No	No	No	NA	No	No	No	No	No	No	Female	27	No	Checked	Unchecked	Unchecked	Unchecked	Unchecked	Unchecked	Unchecked	Unchecked	Unchecked	Unchecked	Unchecked	Unchecked	Unchecked	Unchecked	Unchecked	Unchecked	Unchecked
519	Wave 2	NA	NA	UIC College of Applied Health Sciences	MS: Nutrition	Very good	0	15	5	Yes	Yes, only one	No	Anytime less than or equal to one year ago	No	NA	Never	No	NA	No	No	No	No	NA	No	No	No	No	No	No	Female	25	No	Checked	Unchecked	Unchecked	Unchecked	Unchecked	Unchecked	Unchecked	Unchecked	Unchecked	Unchecked	Unchecked	Unchecked	Unchecked	Unchecked	Unchecked	Unchecked	Unchecked
520	Wave 2	NA	NA	UIC College of Nursing	MS: Nursing - Chicago	Very good	3	3	3	Yes	Yes, more than one	No	Anytime less than or equal to one year ago	No	NA	Five or more years ago	No	NA	No	No	No	No	NA	No	No	No	No	No	No	Female	44	No	Checked	Unchecked	Unchecked	Unchecked	Unchecked	Unchecked	Unchecked	Unchecked	Unchecked	Unchecked	Unchecked	Unchecked	Unchecked	Unchecked	Unchecked	Unchecked	Unchecked
522	Wave 2	NA	NA	University of Illinois College of Medicine	MD: Medicine - Chicago	Good	6	3	5	Yes	Yes, only one	No	Anytime less than or equal to one year ago	No	NA	Anytime less than or equal to one year ago	Yes	No	No	No	No	No	NA	No	No	No	Yes	No	No	Male	31	No	Checked	Unchecked	Unchecked	Unchecked	Unchecked	Unchecked	Unchecked	Unchecked	Unchecked	Unchecked	Unchecked	Unchecked	Unchecked	Unchecked	Unchecked	Unchecked	Unchecked
523	Wave 2	NA	NA	UIC College of Dentistry	DMD: Dental Medicine	Very good	0	20	10	Yes	Prefer not to answer	Yes	Anytime less than or equal to one year ago	No	NA	Anytime less than or equal to one year ago	No	NA	No	No	No	No	NA	No	No	No	I do not know	No	No	Male	28	No	Unchecked	Unchecked	Unchecked	Unchecked	Checked	Unchecked	Unchecked	Unchecked	Unchecked	Unchecked	Unchecked	Unchecked	Unchecked	Unchecked	Unchecked	Unchecked	Unchecked
525	Wave 2	NA	NA	University of Illinois College of Medicine	MD: Medicine - Chicago	Excellent	0	2	0	Yes	Yes, only one	No	Anytime less than or equal to one year ago	No	NA	I do not know	No	NA	No	No	No	NA	NA	No	No	No	No	No	No	Female	26	No	Unchecked	Unchecked	Unchecked	Checked	Unchecked	Unchecked	Unchecked	Unchecked	Unchecked	Unchecked	Unchecked	Unchecked	Unchecked	Unchecked	Unchecked	Unchecked	Unchecked
530	Wave 2	NA	NA	UIC School of Public Health	MPH: Health Policy & Administration	Very good	0	5	2	Yes	No	No	More than 1 year but less than or equal to 2 years ago	No	NA	More than 1 year but less than or equal to 2 years ago	No	NA	No	No	No	No	NA	No	No	No	Yes	No	No	Female	24	Mexican, Mexican American, Chicano/a	Checked	Unchecked	Unchecked	Unchecked	Unchecked	Unchecked	Unchecked	Unchecked	Unchecked	Unchecked	Unchecked	Unchecked	Unchecked	Unchecked	Unchecked	Unchecked	Unchecked
531	Wave 2	NA	NA	UIC School of Public Health	MPH: Health Policy & Administration	Good	7	3	7	Yes	Yes, only one	No	Anytime less than or equal to one year ago	No	NA	Five or more years ago	No	NA	No	No	No	No	NA	No	No	No	No	No	No	Female	24	No	Checked	Unchecked	Unchecked	Unchecked	Unchecked	Unchecked	Unchecked	Unchecked	Unchecked	Unchecked	Unchecked	Unchecked	Unchecked	Unchecked	Unchecked	Unchecked	Unchecked
533	Wave 2	Yes	Yes	UIC College of Dentistry	DMD: Dental Medicine	Excellent	3	1	1	No	Yes, more than one	Yes	More than 1 year but less than or equal to 2 years ago	No	NA	More than 1 year but less than or equal to 2 years ago	No	NA	No	No	No	No	NA	No	No	No	No	No	No	Female	24	Mexican, Mexican American, Chicano/a	Checked	Unchecked	Unchecked	Unchecked	Unchecked	Unchecked	Unchecked	Unchecked	Unchecked	Unchecked	Unchecked	Unchecked	Unchecked	Unchecked	Unchecked	Unchecked	Unchecked
534	Wave 2	NA	NA	University of Illinois College of Medicine	MD: Medicine - Chicago	Excellent	1	5	5	Yes	Yes, more than one	No	Anytime less than or equal to one year ago	No	NA	More than 2 years but less than or equal to 3 years ago	No	NA	No	No	No	No	NA	No	No	No	No	No	No	Male	24	No	Unchecked	Unchecked	Unchecked	Checked	Unchecked	Unchecked	Unchecked	Unchecked	Unchecked	Unchecked	Unchecked	Unchecked	Unchecked	Unchecked	Unchecked	Unchecked	Unchecked
535	Wave 2	NA	NA	UIC College of Applied Health Sciences	DPT: Physical Therapy	Very good	5	10	0	Yes	No	No	More than 1 year but less than or equal to 2 years ago	No	NA	I do not know	No	NA	No	No	No	No	NA	No	No	No	No	No	No	Male	24	No	Unchecked	Unchecked	Unchecked	Unchecked	Checked	Unchecked	Unchecked	Unchecked	Unchecked	Unchecked	Unchecked	Unchecked	Unchecked	Unchecked	Unchecked	Unchecked	Unchecked
536	Wave 2	NA	NA	UIC School of Public Health	MHA: Healthcare Administration	Very good	2	0	2	Yes	No	No	More than 1 year but less than or equal to 2 years ago	No	NA	More than 2 years but less than or equal to 3 years ago	No	NA	No	No	No	No	NA	No	No	No	Yes	No	No	Female	25	No	Unchecked	Unchecked	Unchecked	Checked	Unchecked	Unchecked	Unchecked	Unchecked	Unchecked	Unchecked	Unchecked	Unchecked	Unchecked	Unchecked	Unchecked	Unchecked	Unchecked
537	Wave 2	Yes	Yes	UIC College of Pharmacy	PharmD: Pharmacy - Rockford	Very good	6	0	2	Yes	Yes, only one	No	Anytime less than or equal to one year ago	No	NA	Anytime less than or equal to one year ago	No	NA	No	No	No	Yes	Yes	No	Yes	No	No	No	No	Male	24	NA	Unchecked	Unchecked	Unchecked	Checked	Unchecked	Unchecked	Unchecked	Unchecked	Unchecked	Unchecked	Unchecked	Unchecked	Unchecked	Unchecked	Unchecked	Unchecked	Unchecked
538	Wave 2	NA	NA	UIC College of Nursing	MS: Nursing - Chicago	Good	10	10	15	Yes	Yes, more than one	No	Anytime less than or equal to one year ago	No	NA	Anytime less than or equal to one year ago	No	NA	No	No	No	No	NA	No	No	No	No	No	No	Female	27	No	Unchecked	Unchecked	Unchecked	Unchecked	Unchecked	Checked	Unchecked	Unchecked	Unchecked	Unchecked	Unchecked	Unchecked	Unchecked	Unchecked	Unchecked	Unchecked	Unchecked
540	Wave 2	NA	NA	UIC College of Pharmacy	PharmD: Pharmacy - Chicago	Good	15	30	20	Yes	I do not know	Yes	More than 1 year but less than or equal to 2 years ago	No	NA	More than 1 year but less than or equal to 2 years ago	No	NA	No	No	No	No	NA	No	No	No	Prefer not to answer	No	No	Female	23	No	Unchecked	Checked	Unchecked	Unchecked	Unchecked	Unchecked	Unchecked	Unchecked	Unchecked	Unchecked	Unchecked	Unchecked	Unchecked	Unchecked	Unchecked	Unchecked	Unchecked
541	Wave 2	NA	NA	UIC College of Applied Health Sciences	NA	Very good	3	15	2	Yes	Yes, only one	No	Anytime less than or equal to one year ago	No	NA	More than 1 year but less than or equal to 2 years ago	Yes	No	No	No	No	No	NA	No	No	No	No	No	No	Female	23	No	Checked	Unchecked	Unchecked	Unchecked	Unchecked	Unchecked	Unchecked	Unchecked	Unchecked	Unchecked	Unchecked	Unchecked	Unchecked	Unchecked	Unchecked	Unchecked	Unchecked
542	Wave 2	NA	NA	UIC College of Pharmacy	PharmD: Pharmacy - Chicago	Very good	3	10	0	Yes	No	No	More than 1 year but less than or equal to 2 years ago	Told borderline high or prehypertensive	NA	More than 3 years but less than or equal to 4 years ago	No	NA	No	No	No	No	NA	No	No	No	No	No	No	Male	28	No	Unchecked	Unchecked	Unchecked	Unchecked	Checked	Unchecked	Unchecked	Unchecked	Unchecked	Unchecked	Unchecked	Unchecked	Unchecked	Unchecked	Unchecked	Unchecked	Unchecked
544	Wave 2	NA	NA	UIC College of Applied Health Sciences	DPT: Physical Therapy	Excellent	0	0	0	Yes	No	No	More than 2 years but less than 5 years ago	No	NA	More than 3 years but less than or equal to 4 years ago	No	NA	No	No	No	No	NA	No	No	No	No	No	No	Male	24	No	Checked	Unchecked	Unchecked	Unchecked	Unchecked	Unchecked	Unchecked	Unchecked	Unchecked	Unchecked	Unchecked	Unchecked	Unchecked	Unchecked	Unchecked	Unchecked	Unchecked
545	Wave 2	NA	NA	UIC School of Public Health	MPH: Community Health Sciences (Online)	Poor	20	30	10	Yes	Yes, more than one	No	Anytime less than or equal to one year ago	Told borderline high or prehypertensive	NA	More than 1 year but less than or equal to 2 years ago	No	NA	No	No	No	No	NA	No	No	No	Yes	No	Yes	Female	NA	Cuban	Unchecked	Checked	Unchecked	Unchecked	Unchecked	Unchecked	Unchecked	Unchecked	Unchecked	Unchecked	Unchecked	Unchecked	Unchecked	Unchecked	Unchecked	Unchecked	Unchecked
546	Wave 2	NA	NA	UIC College of Pharmacy	PharmD: Pharmacy - Chicago	Very good	0	5	5	Yes	Yes, more than one	No	Anytime less than or equal to one year ago	No	NA	Anytime less than or equal to one year ago	Yes	No	No	No	No	No	NA	No	No	No	Yes	No	No	Female	26	No	Unchecked	Unchecked	Unchecked	Unchecked	Unchecked	Unchecked	Unchecked	Unchecked	Unchecked	Unchecked	Unchecked	Unchecked	Unchecked	Unchecked	Unchecked	Unchecked	Unchecked
550	Wave 2	NA	NA	UIC College of Dentistry	DMD: Dental Medicine	Very good	0	0	0	Yes	No	No	Anytime less than or equal to one year ago	No	NA	Never	No	NA	No	No	No	No	NA	No	NA	No	No	No	No	Female	25	No	Unchecked	Unchecked	Unchecked	Unchecked	Unchecked	Unchecked	Unchecked	Checked	Unchecked	Unchecked	Unchecked	Unchecked	Unchecked	Unchecked	Unchecked	Unchecked	Unchecked
553	Wave 2	NA	NA	UIC College of Applied Health Sciences	MS: Occupational Therapy	Good	6	6	6	Yes	Yes, only one	Yes	Anytime less than or equal to one year ago	No	NA	More than 1 year but less than or equal to 2 years ago	No	NA	No	No	No	No	NA	No	No	No	No	No	No	Female	25	No	Unchecked	Unchecked	Unchecked	Unchecked	Unchecked	Checked	Checked	Unchecked	Unchecked	Unchecked	Unchecked	Unchecked	Unchecked	Unchecked	Unchecked	Unchecked	Unchecked
555	Wave 2	NA	NA	UIC College of Pharmacy	PharmD: Pharmacy - Chicago	Very good	7	3	3	Yes	Yes, more than one	No	Anytime less than or equal to one year ago	No	NA	Anytime less than or equal to one year ago	No	NA	No	No	No	No	NA	No	No	No	Yes	No	No	Female	29	No	Unchecked	Unchecked	Unchecked	Unchecked	Unchecked	Unchecked	Unchecked	Unchecked	Unchecked	Checked	Unchecked	Unchecked	Unchecked	Unchecked	Unchecked	Unchecked	Unchecked
556	Wave 2	Yes	Yes	University of Illinois College of Medicine	MD: Medicine - Rockford	Very good	5	2	1	No	Yes, more than one	No	Anytime less than or equal to one year ago	No	NA	Anytime less than or equal to one year ago	No	NA	No	No	No	No	NA	No	No	No	No	No	No	Female	24	Mexican, Mexican American, Chicano/a	Checked	Unchecked	Unchecked	Unchecked	Unchecked	Unchecked	Unchecked	Unchecked	Unchecked	Unchecked	Unchecked	Unchecked	Unchecked	Unchecked	Unchecked	Unchecked	Unchecked
557	Wave 2	Yes	Yes	UIC College of Applied Health Sciences	BS: Health Information Management	Very good	10	1	0	No	No	Yes	Anytime less than or equal to one year ago	No	NA	Never	No	NA	No	No	No	No	NA	No	No	No	No	No	No	Male	28	No	Unchecked	Unchecked	Unchecked	Checked	Unchecked	Unchecked	Unchecked	Unchecked	Unchecked	Unchecked	Unchecked	Unchecked	Unchecked	Unchecked	Unchecked	Unchecked	Unchecked
558	Wave 2	Yes	Yes	UIC College of Pharmacy	PharmD: Pharmacy - Chicago	Very good	2	10	0	Yes	Yes, more than one	No	Anytime less than or equal to one year ago	No	NA	Never	No	NA	No	No	No	No	NA	No	No	No	No	No	No	Male	23	No	Unchecked	Unchecked	Unchecked	Checked	Unchecked	Unchecked	Unchecked	Unchecked	Unchecked	Unchecked	Unchecked	Unchecked	Unchecked	Unchecked	Unchecked	Unchecked	Unchecked
559	Wave 2	Yes	Yes	University of Illinois College of Medicine	MD: Medicine - Chicago	Very good	2	8	5	Yes	Yes, more than one	Yes	Anytime less than or equal to one year ago	No	NA	More than 1 year but less than or equal to 2 years ago	No	NA	No	No	No	No	NA	No	No	No	Yes	No	No	Female	24	No	Unchecked	Checked	Unchecked	Unchecked	Unchecked	Unchecked	Unchecked	Unchecked	Unchecked	Unchecked	Unchecked	Unchecked	Unchecked	Unchecked	Unchecked	Unchecked	Unchecked
560	Wave 2	Yes	Yes	University of Illinois College of Medicine	MD: Medicine - Rockford	Very good	0	15	0	Yes	Yes, only one	No	Anytime less than or equal to one year ago	No	NA	Anytime less than or equal to one year ago	No	NA	No	No	No	No	NA	No	No	No	Yes	No	No	Female	26	No	Unchecked	Unchecked	Unchecked	Checked	Unchecked	Unchecked	Unchecked	Unchecked	Unchecked	Unchecked	Unchecked	Unchecked	Unchecked	Unchecked	Unchecked	Unchecked	Unchecked
561	Wave 2	Yes	Yes	University of Illinois College of Medicine	MD: Medicine - Rockford	Good	2	14	6	Yes	No	Yes	More than 2 years but less than 5 years ago	No	NA	More than 2 years but less than or equal to 3 years ago	No	NA	No	No	No	No	NA	No	No	No	No	No	No	Male	23	No	Unchecked	Unchecked	Unchecked	Checked	Unchecked	Unchecked	Unchecked	Unchecked	Unchecked	Unchecked	Unchecked	Unchecked	Unchecked	Unchecked	Unchecked	Unchecked	Unchecked
562	Wave 2	Yes	Yes	UIC College of Applied Health Sciences	MS: Nutrition	Very good	30	8	3	Yes	Yes, more than one	No	Anytime less than or equal to one year ago	No	NA	Anytime less than or equal to one year ago	No	NA	No	No	No	No	NA	No	No	No	No	No	No	Female	33	Mexican, Mexican American, Chicano/a	Checked	Unchecked	Unchecked	Unchecked	Unchecked	Unchecked	Unchecked	Unchecked	Unchecked	Unchecked	Unchecked	Unchecked	Unchecked	Unchecked	Unchecked	Unchecked	Unchecked
563	Wave 2	Yes	Yes	UIC College of Applied Health Sciences	MS: Occupational Therapy	Good	5	15	10	Yes	Yes, more than one	Yes	Anytime less than or equal to one year ago	No	NA	Anytime less than or equal to one year ago	No	NA	No	No	No	No	NA	No	No	No	No	No	No	Female	22	Mexican, Mexican American, Chicano/a	Checked	Unchecked	Unchecked	Unchecked	Unchecked	Unchecked	Unchecked	Unchecked	Unchecked	Unchecked	Unchecked	Unchecked	Unchecked	Unchecked	Unchecked	Unchecked	Unchecked
564	Wave 2	Yes	Yes	University of Illinois College of Medicine	MD: Medicine - Chicago	Excellent	0	30	20	Yes	No	No	More than 1 year but less than or equal to 2 years ago	No	NA	More than 1 year but less than or equal to 2 years ago	No	NA	No	No	No	No	NA	No	No	No	No	No	No	Male	35	Mexican, Mexican American, Chicano/a	Unchecked	Unchecked	Unchecked	Unchecked	Unchecked	Unchecked	Unchecked	Unchecked	Unchecked	Unchecked	Unchecked	Unchecked	Unchecked	Unchecked	Unchecked	Unchecked	Unchecked
565	Wave 2	Yes	Yes	UIC College of Pharmacy	PharmD: Pharmacy - Chicago	Good	0	15	5	No	Yes, only one	No	Anytime less than or equal to one year ago	No	NA	More than 4 years but less than 5 years ago	Yes	No	No	No	No	No	NA	No	No	No	No	No	No	Female	26	No	Checked	Unchecked	Unchecked	Unchecked	Unchecked	Unchecked	Unchecked	Unchecked	Unchecked	Unchecked	Unchecked	Unchecked	Unchecked	Unchecked	Unchecked	Unchecked	Unchecked
566	Wave 2	Yes	Yes	UIC College of Pharmacy	PharmD: Pharmacy - Chicago	Excellent	0	7	0	No	Yes, only one	No	Anytime less than or equal to one year ago	No	NA	Never	No	NA	No	No	No	No	NA	No	No	No	No	No	No	Female	23	No	Checked	Unchecked	Unchecked	Unchecked	Unchecked	Unchecked	Unchecked	Unchecked	Unchecked	Unchecked	Unchecked	Unchecked	Unchecked	Unchecked	Unchecked	Unchecked	Unchecked
567	Wave 2	Yes	Yes	UIC College of Nursing	MS: Nursing - Chicago	Very good	0	15	20	Yes	Yes, only one	No	Anytime less than or equal to one year ago	Told borderline high or prehypertensive	NA	Anytime less than or equal to one year ago	No	NA	No	No	No	No	NA	No	No	No	Yes	No	No	Female	24	Mexican, Mexican American, Chicano/a	Unchecked	Unchecked	Unchecked	Unchecked	Unchecked	Unchecked	Unchecked	Unchecked	Unchecked	Unchecked	Unchecked	Unchecked	Unchecked	Unchecked	Unchecked	Unchecked	Unchecked
568	Wave 2	Yes	Yes	UIC College of Pharmacy	PharmD: Pharmacy - Chicago	Excellent	5	10	10	Yes	Yes, only one	No	Anytime less than or equal to one year ago	No	NA	Never	No	NA	No	No	No	No	NA	No	No	No	No	No	No	Female	21	No	Unchecked	Unchecked	Unchecked	Unchecked	Unchecked	Unchecked	Unchecked	Unchecked	Unchecked	Checked	Unchecked	Unchecked	Unchecked	Unchecked	Unchecked	Unchecked	Unchecked
569	Wave 2	Yes	Yes	UIC College of Applied Health Sciences	DPT: Physical Therapy	Good	0	20	10	Yes	Yes, more than one	No	Anytime less than or equal to one year ago	No	NA	Anytime less than or equal to one year ago	No	NA	No	No	No	Yes	Yes	No	No	No	No	No	No	Female	24	No	Checked	Unchecked	Unchecked	Unchecked	Unchecked	Unchecked	Unchecked	Unchecked	Unchecked	Unchecked	Unchecked	Unchecked	Unchecked	Unchecked	Unchecked	Unchecked	Unchecked
570	Wave 2	Yes	Yes	UIC School of Public Health	MPH: Community Health Sciences	Very good	3	10	3	Yes	No	No	Anytime less than or equal to one year ago	No	NA	Never	No	NA	No	No	No	Yes	I do not know	No	No	No	No	No	No	Female	24	No	Checked	Unchecked	Unchecked	Unchecked	Unchecked	Unchecked	Unchecked	Unchecked	Unchecked	Unchecked	Unchecked	Unchecked	Unchecked	Unchecked	Unchecked	Unchecked	Unchecked
571	Wave 2	Yes	Yes	University of Illinois College of Medicine	MD: Medicine - Chicago	Very good	7	20	2	Yes	Yes, more than one	No	Anytime less than or equal to one year ago	No	NA	More than 1 year but less than or equal to 2 years ago	No	NA	No	No	No	No	NA	No	No	No	Yes	No	No	Female	26	No	Checked	Unchecked	Unchecked	Unchecked	Unchecked	Unchecked	Unchecked	Unchecked	Unchecked	Unchecked	Unchecked	Unchecked	Unchecked	Unchecked	Unchecked	Unchecked	Unchecked
572	Wave 2	Yes	Yes	UIC College of Nursing	MS: Nursing - Chicago	Fair	7	28	15	Yes	Yes, more than one	No	More than 1 year but less than or equal to 2 years ago	No	NA	More than 1 year but less than or equal to 2 years ago	No	NA	No	No	No	No	NA	No	No	No	Yes	No	No	Female	31	No	Checked	Unchecked	Unchecked	Unchecked	Unchecked	Unchecked	Unchecked	Unchecked	Unchecked	Unchecked	Unchecked	Unchecked	Unchecked	Unchecked	Unchecked	Unchecked	Unchecked
573	Wave 2	Yes	Yes	UIC College of Pharmacy	PharmD: Pharmacy - Rockford	Very good	2	0	0	Yes	Yes, only one	No	More than 1 year but less than or equal to 2 years ago	Told borderline high or prehypertensive	NA	Anytime less than or equal to one year ago	No	NA	No	No	No	No	NA	No	No	No	No	No	No	Female	23	No	Checked	Unchecked	Unchecked	Unchecked	Unchecked	Unchecked	Unchecked	Unchecked	Unchecked	Unchecked	Unchecked	Unchecked	Unchecked	Unchecked	Unchecked	Unchecked	Unchecked
574	Wave 2	Yes	Yes	UIC College of Nursing	BSN: Nursing - Chicago	Fair	0	5	4	Yes	Yes, only one	No	Anytime less than or equal to one year ago	No	NA	Anytime less than or equal to one year ago	Yes	No	No	No	No	No	NA	No	No	No	Yes	No	No	Female	21	Mexican, Mexican American, Chicano/a	Checked	Unchecked	Unchecked	Unchecked	Unchecked	Unchecked	Unchecked	Unchecked	Unchecked	Unchecked	Unchecked	Unchecked	Unchecked	Unchecked	Unchecked	Unchecked	Unchecked
575	Wave 2	Yes	Yes	University of Illinois College of Medicine	MD: Medicine - Rockford	Very good	0	5	0	Yes	Yes, only one	No	Anytime less than or equal to one year ago	No	NA	More than 2 years but less than or equal to 3 years ago	Yes	No	No	No	No	No	NA	No	No	No	No	No	No	Female	23	Mexican, Mexican American, Chicano/a	Unchecked	Unchecked	Unchecked	Checked	Unchecked	Unchecked	Unchecked	Unchecked	Unchecked	Unchecked	Unchecked	Unchecked	Unchecked	Unchecked	Unchecked	Unchecked	Unchecked
576	Wave 2	Yes	Yes	UIC School of Public Health	MPH: Community Health Sciences	Very good	0	0	0	I do not know	Yes, more than one	No	Anytime less than or equal to one year ago	No	NA	Anytime less than or equal to one year ago	No	NA	No	No	No	No	NA	No	No	NA	No	No	No	Male	23	No	Checked	Unchecked	Unchecked	Unchecked	Unchecked	Unchecked	Unchecked	Unchecked	Unchecked	Unchecked	Unchecked	Unchecked	Unchecked	Unchecked	Unchecked	Unchecked	Unchecked
577	Wave 2	Yes	Yes	UIC College of Applied Health Sciences	MS: Occupational Therapy	Excellent	3	5	3	Yes	No	No	Anytime less than or equal to one year ago	No	NA	I do not know	No	NA	No	No	No	No	NA	No	No	No	No	No	No	Female	22	No	Checked	Unchecked	Unchecked	Unchecked	Unchecked	Unchecked	Unchecked	Unchecked	Unchecked	Unchecked	Unchecked	Unchecked	Unchecked	Unchecked	Unchecked	Unchecked	Unchecked
578	Wave 2	Yes	Yes	University of Illinois College of Medicine	MD: Medicine - Chicago	Very good	3	15	10	No	Yes, only one	No	Anytime less than or equal to one year ago	No	NA	I do not know	No	NA	No	No	No	No	NA	No	No	No	No	No	No	Female	24	No	Unchecked	Unchecked	Unchecked	Unchecked	Checked	Unchecked	Unchecked	Unchecked	Unchecked	Unchecked	Unchecked	Unchecked	Unchecked	Unchecked	Unchecked	Unchecked	Unchecked
579	Wave 2	Yes	Yes	University of Illinois College of Medicine	MD: Medicine - Peoria	Very good	0	20	5	Yes	Yes, more than one	No	Anytime less than or equal to one year ago	No	NA	Never	No	NA	No	No	No	No	NA	No	No	No	Yes	No	No	Female	22	No	Unchecked	Unchecked	Unchecked	Unchecked	Unchecked	Unchecked	Unchecked	Checked	Unchecked	Unchecked	Unchecked	Unchecked	Unchecked	Unchecked	Unchecked	Unchecked	Unchecked
580	Wave 2	Yes	Yes	University of Illinois College of Medicine	MD: Medicine - Chicago	Very good	0	3	0	Yes	No	No	Anytime less than or equal to one year ago	Told borderline high or prehypertensive	NA	Never	No	NA	No	No	No	Yes	No	No	No	No	No	No	No	Male	26	No	Checked	Unchecked	Unchecked	Unchecked	Unchecked	Unchecked	Unchecked	Unchecked	Unchecked	Unchecked	Unchecked	Unchecked	Unchecked	Unchecked	Unchecked	Unchecked	Unchecked
581	Wave 2	Yes	Yes	UIC College of Pharmacy	PharmD: Pharmacy - Chicago	Good	3	10	6	Yes	No	Yes	More than 2 years but less than 5 years ago	No	NA	More than 3 years but less than or equal to 4 years ago	No	NA	No	No	No	No	NA	No	No	No	No	No	No	Female	28	No	Unchecked	Unchecked	Unchecked	Unchecked	Unchecked	Unchecked	Unchecked	Checked	Unchecked	Unchecked	Unchecked	Unchecked	Unchecked	Unchecked	Unchecked	Unchecked	Unchecked
582	Wave 2	Yes	Yes	UIC College of Nursing	DNP: Nursing Practice - Peoria	Very good	0	0	0	Yes	Yes, more than one	No	Anytime less than or equal to one year ago	No	NA	Anytime less than or equal to one year ago	No	NA	No	No	No	Yes	Yes	No	Yes	No	Yes	No	No	Female	51	No	Checked	Unchecked	Unchecked	Unchecked	Unchecked	Unchecked	Unchecked	Unchecked	Unchecked	Unchecked	Unchecked	Unchecked	Unchecked	Unchecked	Unchecked	Unchecked	Unchecked
583	Wave 2	Yes	Yes	UIC College of Nursing	BSN: Nursing - Chicago	Very good	0	3	0	Yes	Yes, only one	No	Anytime less than or equal to one year ago	No	NA	I do not know	No	NA	No	No	No	No	NA	No	No	No	No	No	No	Female	21	No	Unchecked	Unchecked	Unchecked	Unchecked	Checked	Unchecked	Unchecked	Unchecked	Unchecked	Unchecked	Unchecked	Unchecked	Unchecked	Unchecked	Unchecked	Unchecked	Unchecked
584	Wave 2	Yes	Yes	Jane Addams College of Social Work (Degree program: MSW: Social Work - UIC)	NA	Very good	8	15	8	Yes	No	Yes	I do not know	No	NA	Anytime less than or equal to one year ago	No	NA	No	No	No	No	NA	No	No	No	Yes	No	No	Female	31	No	Checked	Unchecked	Unchecked	Unchecked	Unchecked	Unchecked	Unchecked	Unchecked	Unchecked	Unchecked	Unchecked	Unchecked	Unchecked	Unchecked	Unchecked	Unchecked	Unchecked
585	Wave 2	Yes	Yes	University of Illinois College of Medicine	MD: Medicine - Chicago	Excellent	3	3	5	Yes	Yes, only one	No	More than 2 years but less than 5 years ago	No	NA	More than 2 years but less than or equal to 3 years ago	Yes	No	No	No	No	No	NA	No	No	No	No	No	No	Female	24	No	Unchecked	Unchecked	Unchecked	Checked	Unchecked	Unchecked	Unchecked	Unchecked	Unchecked	Unchecked	Unchecked	Unchecked	Unchecked	Unchecked	Unchecked	Unchecked	Unchecked
586	Wave 2	Yes	Yes	University of Illinois College of Medicine	MD: Medicine - Chicago	Very good	0	15	15	Yes	Yes, more than one	No	Anytime less than or equal to one year ago	No	NA	Anytime less than or equal to one year ago	Yes	No	No	No	No	Yes	Yes	No	No	No	Yes	No	No	Female	22	No	Unchecked	Unchecked	Unchecked	Unchecked	Checked	Unchecked	Unchecked	Unchecked	Unchecked	Unchecked	Unchecked	Unchecked	Unchecked	Unchecked	Unchecked	Unchecked	Unchecked
587	Wave 2	Yes	Yes	University of Illinois College of Medicine	MD: Medicine - Rockford	Excellent	0	0	0	Yes	Yes, more than one	No	More than 1 year but less than or equal to 2 years ago	No	NA	More than 2 years but less than or equal to 3 years ago	No	NA	No	No	No	No	NA	No	No	No	No	No	No	Female	26	No	Checked	Unchecked	Unchecked	Unchecked	Unchecked	Unchecked	Unchecked	Unchecked	Unchecked	Unchecked	Unchecked	Unchecked	Unchecked	Unchecked	Unchecked	Unchecked	Unchecked
588	Wave 2	Yes	Yes	University of Illinois College of Medicine	MD: Medicine - Chicago	Very good	1	5	0	Yes	Yes, more than one	No	Anytime less than or equal to one year ago	No	NA	More than 1 year but less than or equal to 2 years ago	No	NA	No	No	No	No	NA	No	No	No	No	No	No	Female	25	No	Unchecked	Unchecked	Unchecked	Unchecked	Checked	Unchecked	Unchecked	Unchecked	Unchecked	Unchecked	Unchecked	Unchecked	Unchecked	Unchecked	Unchecked	Unchecked	Unchecked
589	Wave 2	Yes	Yes	UIC College of Nursing	MS: Nursing - Chicago	Very good	0	15	5	Yes	Yes, only one	Yes	More than 2 years but less than 5 years ago	No	NA	Never	No	NA	No	No	No	No	NA	No	No	No	Yes	No	No	Female	24	No	Checked	Unchecked	Unchecked	Unchecked	Unchecked	Unchecked	Unchecked	Unchecked	Unchecked	Unchecked	Unchecked	Unchecked	Unchecked	Unchecked	Unchecked	Unchecked	Unchecked
590	Wave 2	Yes	Yes	UIC College of Nursing	MS: Nursing - Chicago	Good	2	12	5	Yes	Yes, more than one	No	Anytime less than or equal to one year ago	Yes, only during pregnancy	No	Anytime less than or equal to one year ago	No	NA	No	No	No	No	NA	No	No	No	Yes	No	No	Female	36	No	Checked	Unchecked	Unchecked	Unchecked	Unchecked	Unchecked	Unchecked	Unchecked	Unchecked	Unchecked	Unchecked	Unchecked	Unchecked	Unchecked	Unchecked	Unchecked	Unchecked
591	Wave 2	Yes	Yes	Jane Addams College of Social Work (Degree program: MSW: Social Work - UIC)	NA	Very good	3	12	5	Yes	No	Yes	More than 1 year but less than or equal to 2 years ago	No	NA	I do not know	No	NA	No	No	No	No	NA	No	No	No	No	No	No	Female	23	No	Checked	Unchecked	Unchecked	Unchecked	Unchecked	Unchecked	Unchecked	Unchecked	Unchecked	Unchecked	Unchecked	Unchecked	Unchecked	Unchecked	Unchecked	Unchecked	Unchecked
592	Wave 2	Yes	Yes	UIC College of Pharmacy	PharmD: Pharmacy - Chicago	Good	3	20	10	Prefer not to answer	Yes, only one	No	Anytime less than or equal to one year ago	No	NA	Never	No	NA	No	No	No	No	NA	No	No	No	No	No	No	Female	22	No	Unchecked	Unchecked	Unchecked	Unchecked	Unchecked	Checked	Unchecked	Unchecked	Unchecked	Unchecked	Unchecked	Unchecked	Unchecked	Unchecked	Unchecked	Unchecked	Unchecked
593	Wave 2	Yes	Yes	University of Illinois College of Medicine	MD: Medicine - Rockford	Excellent	0	0	0	Yes	No	No	Five or more years ago	No	NA	Never	No	NA	No	No	No	No	NA	No	No	No	No	No	No	Male	24	No	Checked	Unchecked	Unchecked	Unchecked	Unchecked	Unchecked	Unchecked	Unchecked	Unchecked	Unchecked	Unchecked	Unchecked	Unchecked	Unchecked	Unchecked	Unchecked	Unchecked
594	Wave 2	Yes	Yes	Jane Addams College of Social Work (Degree program: MSW: Social Work - UIC)	NA	Good	15	7	10	Yes	Yes, only one	I do not know	More than 2 years but less than 5 years ago	No	NA	Never	No	NA	No	No	No	Yes	Yes	No	No	No	No	No	No	Female	23	No	Checked	Unchecked	Unchecked	Unchecked	Unchecked	Unchecked	Unchecked	Unchecked	Unchecked	Unchecked	Unchecked	Unchecked	Unchecked	Unchecked	Unchecked	Unchecked	Unchecked
595	Wave 2	Yes	Yes	UIC College of Dentistry	DMD: Dental Medicine	Very good	2	7	10	Yes	Yes, only one	I do not know	Anytime less than or equal to one year ago	No	NA	Anytime less than or equal to one year ago	No	NA	No	No	No	No	NA	No	No	No	No	No	No	Female	29	No	Unchecked	Unchecked	Unchecked	Unchecked	Unchecked	Unchecked	Unchecked	Unchecked	Unchecked	Unchecked	Unchecked	Unchecked	Unchecked	Unchecked	Unchecked	Unchecked	Unchecked
596	Wave 2	Yes	Yes	University of Illinois College of Medicine	MD: Medicine - Chicago	Very good	2	2	0	Yes	Yes, only one	Yes	Anytime less than or equal to one year ago	No	NA	Never	I do not know	NA	No	No	No	No	NA	No	No	No	No	No	No	Female	21	No	Unchecked	Unchecked	Unchecked	Checked	Unchecked	Unchecked	Unchecked	Unchecked	Unchecked	Unchecked	Unchecked	Unchecked	Unchecked	Unchecked	Unchecked	Unchecked	Unchecked
597	Wave 2	Yes	Yes	UIC College of Nursing	MS: Nursing - Chicago	Excellent	5	5	5	Yes	Yes, only one	Yes	Anytime less than or equal to one year ago	No	NA	Anytime less than or equal to one year ago	No	NA	No	No	No	No	NA	No	No	No	No	No	No	Female	31	No	Unchecked	Unchecked	Unchecked	Unchecked	Unchecked	Unchecked	Checked	Unchecked	Unchecked	Unchecked	Unchecked	Unchecked	Unchecked	Unchecked	Unchecked	Unchecked	Unchecked
598	Wave 2	Yes	Yes	University of Illinois College of Medicine	MD: Medicine - Chicago	Excellent	0	0	0	Yes	Yes, only one	No	More than 1 year but less than or equal to 2 years ago	No	NA	Never	No	NA	No	No	No	No	NA	No	No	No	No	No	No	Male	22	No	Unchecked	Unchecked	Unchecked	Checked	Unchecked	Unchecked	Unchecked	Unchecked	Unchecked	Unchecked	Unchecked	Unchecked	Unchecked	Unchecked	Unchecked	Unchecked	Unchecked
599	Wave 2	Yes	Yes	UIC College of Nursing	DNP: Nursing Practice -Chicago	Good	7	20	10	Yes	Yes, more than one	No	Anytime less than or equal to one year ago	No	NA	Anytime less than or equal to one year ago	Yes	No	Yes	No	No	Yes	No	No	No	No	Yes	No	No	Female	42	No	Unchecked	Unchecked	Unchecked	Unchecked	Unchecked	Unchecked	Unchecked	Unchecked	Unchecked	Checked	Unchecked	Unchecked	Unchecked	Unchecked	Unchecked	Unchecked	Unchecked
600	Wave 2	Yes	Yes	UIC School of Public Health	MPH: Epidemiology	Excellent	0	3	3	Yes	Yes, only one	No	More than 2 years but less than 5 years ago	No	NA	Never	No	NA	No	No	No	No	NA	No	No	No	No	No	No	Female	24	No	Unchecked	Unchecked	Unchecked	Checked	Unchecked	Unchecked	Unchecked	Unchecked	Unchecked	Unchecked	Unchecked	Unchecked	Unchecked	Unchecked	Unchecked	Unchecked	Unchecked
601	Wave 2	Yes	Yes	UIC College of Nursing	MS: Nursing - Chicago	Very good	0	15	15	Yes	Yes, only one	No	Anytime less than or equal to one year ago	No	NA	Never	No	NA	No	No	No	No	NA	No	No	No	No	No	No	Female	27	No	Unchecked	Unchecked	Unchecked	Unchecked	Unchecked	Checked	Unchecked	Unchecked	Unchecked	Unchecked	Unchecked	Unchecked	Unchecked	Unchecked	Unchecked	Unchecked	Unchecked
602	Wave 2	Yes	Yes	UIC College of Applied Health Sciences	DPT: Physical Therapy	Good	4	5	2	Yes	Yes, more than one	No	Anytime less than or equal to one year ago	No	NA	Anytime less than or equal to one year ago	No	NA	No	No	No	No	NA	No	No	No	No	No	No	Female	23	No	Checked	Unchecked	Unchecked	Unchecked	Unchecked	Unchecked	Unchecked	Unchecked	Unchecked	Unchecked	Unchecked	Unchecked	Unchecked	Unchecked	Unchecked	Unchecked	Unchecked
603	Wave 2	Yes	Yes	UIC College of Pharmacy	PharmD: Pharmacy - Chicago	Good	8	2	5	Yes	Yes, more than one	No	Anytime less than or equal to one year ago	No	NA	Anytime less than or equal to one year ago	No	NA	No	No	No	No	NA	No	No	No	No	No	No	Female	29	No	Unchecked	Unchecked	Unchecked	Checked	Unchecked	Unchecked	Unchecked	Unchecked	Unchecked	Unchecked	Unchecked	Unchecked	Unchecked	Unchecked	Unchecked	Unchecked	Unchecked
604	Wave 2	Yes	Yes	University of Illinois College of Medicine	MD: Medicine - Rockford	Very good	0	5	3	Yes	No	No	More than 1 year but less than or equal to 2 years ago	No	NA	More than 3 years but less than or equal to 4 years ago	No	NA	No	No	No	Yes	Yes	No	No	No	No	No	No	Female	26	No	Checked	Unchecked	Unchecked	Unchecked	Unchecked	Unchecked	Unchecked	Unchecked	Unchecked	Unchecked	Unchecked	Unchecked	Unchecked	Unchecked	Unchecked	Unchecked	Unchecked
605	Wave 2	Yes	Yes	UIC College of Pharmacy	PharmD: Pharmacy - Chicago	Very good	0	20	5	Yes	Yes, only one	No	Anytime less than or equal to one year ago	No	NA	Anytime less than or equal to one year ago	No	NA	No	I do not know	I do not know	No	NA	No	No	No	I do not know	No	No	Male	24	No	Unchecked	Unchecked	Unchecked	Unchecked	Unchecked	Unchecked	Unchecked	Unchecked	Unchecked	Unchecked	Unchecked	Unchecked	Unchecked	Unchecked	Unchecked	Unchecked	Unchecked
606	Wave 2	Yes	Yes	UIC College of Applied Health Sciences	MS: Occupational Therapy	Fair	30	10	8	Yes	Yes, only one	No	Anytime less than or equal to one year ago	No	NA	Anytime less than or equal to one year ago	No	NA	No	No	No	Yes	Yes	No	No	No	Yes	No	No	Female	25	No	Checked	Unchecked	Unchecked	Unchecked	Unchecked	Unchecked	Unchecked	Unchecked	Unchecked	Unchecked	Unchecked	Unchecked	Unchecked	Unchecked	Unchecked	Unchecked	Unchecked
607	Wave 2	Yes	Yes	UIC College of Pharmacy	PharmD: Pharmacy - Chicago	Good	2	15	10	Yes	Yes, only one	No	Anytime less than or equal to one year ago	Told borderline high or prehypertensive	NA	Never	No	NA	No	No	No	No	NA	No	No	No	No	No	No	Male	26	No	Checked	Unchecked	Unchecked	Unchecked	Unchecked	Unchecked	Unchecked	Unchecked	Unchecked	Unchecked	Unchecked	Unchecked	Unchecked	Unchecked	Unchecked	Unchecked	Unchecked
608	Wave 2	Yes	Yes	UIC College of Dentistry	DMD: Dental Medicine	Very good	4	10	10	Yes	Yes, only one	Yes	Anytime less than or equal to one year ago	No	NA	Anytime less than or equal to one year ago	Yes	No	No	No	No	No	NA	No	No	No	No	No	No	Female	28	No	Checked	Unchecked	Unchecked	Unchecked	Unchecked	Unchecked	Unchecked	Unchecked	Unchecked	Unchecked	Unchecked	Unchecked	Unchecked	Unchecked	Unchecked	Unchecked	Unchecked
609	Wave 2	Yes	Yes	UIC College of Pharmacy	PharmD: Pharmacy - Rockford	Very good	3	5	2	Yes	Yes, only one	No	I do not know	No	NA	Never	No	NA	No	No	No	No	NA	No	No	No	No	No	No	Female	22	No	Unchecked	Checked	Unchecked	Unchecked	Unchecked	Unchecked	Unchecked	Unchecked	Unchecked	Unchecked	Unchecked	Unchecked	Unchecked	Unchecked	Unchecked	Unchecked	Unchecked
610	Wave 2	Yes	Yes	UIC College of Dentistry	DMD: Dental Medicine	Excellent	0	1	0	Yes	Yes, more than one	No	More than 2 years but less than 5 years ago	No	NA	Never	No	NA	No	No	No	No	NA	No	No	No	No	No	No	Male	23	No	Checked	Unchecked	Unchecked	Unchecked	Unchecked	Unchecked	Unchecked	Unchecked	Unchecked	Unchecked	Unchecked	Unchecked	Unchecked	Unchecked	Unchecked	Unchecked	Unchecked
611	Wave 2	Yes	Yes	UIC College of Nursing	DNP: Nursing Practice -Chicago	Very good	0	10	0	Yes	Yes, only one	No	Anytime less than or equal to one year ago	No	NA	Anytime less than or equal to one year ago	No	NA	No	No	No	No	NA	No	No	No	No	No	No	Male	30	No	Unchecked	Unchecked	Unchecked	Unchecked	Unchecked	Checked	Unchecked	Unchecked	Unchecked	Unchecked	Unchecked	Unchecked	Unchecked	Unchecked	Unchecked	Unchecked	Unchecked
612	Wave 2	Yes	Yes	UIC College of Pharmacy	PharmD: Pharmacy - Chicago	Very good	0	26	2	NA	Yes, only one	No	Anytime less than or equal to one year ago	Told borderline high or prehypertensive	NA	Never	No	NA	No	No	No	Yes	No	No	No	No	NA	No	No	Male	NA	Mexican, Mexican American, Chicano/a	Unchecked	Unchecked	Unchecked	Unchecked	Unchecked	Unchecked	Unchecked	Unchecked	Unchecked	Unchecked	Unchecked	Unchecked	Unchecked	Unchecked	Unchecked	Unchecked	Unchecked
613	Wave 2	Yes	Yes	UIC College of Applied Health Sciences	DPT: Physical Therapy	Excellent	0	1	0	Yes	Yes, only one	No	Anytime less than or equal to one year ago	No	NA	Anytime less than or equal to one year ago	No	NA	No	No	No	No	NA	No	No	No	No	No	No	Female	22	No	Checked	Unchecked	Unchecked	Unchecked	Unchecked	Unchecked	Unchecked	Unchecked	Unchecked	Unchecked	Unchecked	Unchecked	Unchecked	Unchecked	Unchecked	Unchecked	Unchecked
614	Wave 2	Yes	Yes	UIC College of Pharmacy	PharmD: Pharmacy - Rockford	Good	10	15	3	Yes	Yes, only one	No	More than 1 year but less than or equal to 2 years ago	No	NA	Never	No	NA	No	No	No	No	NA	No	No	No	No	No	No	Female	22	No	Checked	Unchecked	Unchecked	Unchecked	Unchecked	Unchecked	Unchecked	Unchecked	Unchecked	Unchecked	Unchecked	Unchecked	Unchecked	Unchecked	Unchecked	Unchecked	Unchecked
615	Wave 2	Yes	Yes	UIC College of Nursing	MS: Nursing - Chicago	Very good	4	8	8	Yes	Yes, more than one	No	Anytime less than or equal to one year ago	No	NA	Anytime less than or equal to one year ago	Yes	No	No	No	No	No	NA	No	No	No	No	No	No	Female	30	No	Checked	Unchecked	Unchecked	Unchecked	Unchecked	Unchecked	Unchecked	Unchecked	Unchecked	Unchecked	Unchecked	Unchecked	Unchecked	Unchecked	Unchecked	Unchecked	Unchecked
616	Wave 2	Yes	Yes	UIC College of Dentistry	DMD: Dental Medicine	Very good	7	30	20	Yes	Yes, only one	Yes	Anytime less than or equal to one year ago	No	NA	I do not know	No	NA	No	No	No	No	NA	No	No	No	Yes	No	No	Female	22	Another Hispanic, Latino/a, or Spanish origin	Checked	Unchecked	Unchecked	Unchecked	Unchecked	Unchecked	Unchecked	Unchecked	Unchecked	Unchecked	Unchecked	Unchecked	Unchecked	Unchecked	Unchecked	Unchecked	Unchecked
617	Wave 2	Yes	Yes	UIC College of Dentistry	DMD-AS: Dental Medicine-Advanced Standing	Excellent	2	1	1	No	Yes, only one	No	More than 1 year but less than or equal to 2 years ago	No	NA	More than 1 year but less than or equal to 2 years ago	No	NA	No	No	No	No	NA	No	No	No	No	I do not know	No	Male	30	Another Hispanic, Latino/a, or Spanish origin	Checked	Unchecked	Unchecked	Unchecked	Unchecked	Unchecked	Unchecked	Unchecked	Unchecked	Unchecked	Unchecked	Unchecked	Unchecked	Unchecked	Unchecked	Unchecked	Unchecked
618	Wave 2	Yes	Yes	UIC College of Nursing	BSN: Nursing - Urbana	Very good	0	10	2	Yes	Yes, more than one	No	Anytime less than or equal to one year ago	Yes	No	I do not know	No	NA	No	No	No	No	NA	No	No	No	No	No	No	Female	21	No	Checked	Unchecked	Unchecked	Unchecked	Unchecked	Unchecked	Unchecked	Unchecked	Unchecked	Unchecked	Unchecked	Unchecked	Unchecked	Unchecked	Unchecked	Unchecked	Unchecked
619	Wave 2	Yes	Yes	UIC College of Applied Health Sciences	MS: Nutrition	Very good	5	10	10	Yes	Yes, only one	Yes	Anytime less than or equal to one year ago	No	NA	Never	No	NA	No	No	No	No	NA	No	No	No	Yes	No	No	Female	22	No	Checked	Unchecked	Unchecked	Unchecked	Unchecked	Unchecked	Unchecked	Unchecked	Unchecked	Unchecked	Unchecked	Unchecked	Unchecked	Unchecked	Unchecked	Unchecked	Unchecked
620	Wave 2	Yes	Yes	University of Illinois College of Medicine	MD: Medicine - Rockford	Good	5	3	3	Yes	Yes, only one	No	Five or more years ago	No	NA	Never	No	NA	No	No	No	No	NA	No	No	No	Yes	No	No	Female	25	Mexican, Mexican American, Chicano/a	Checked	Unchecked	Unchecked	Unchecked	Unchecked	Unchecked	Unchecked	Unchecked	Unchecked	Unchecked	Unchecked	Unchecked	Unchecked	Unchecked	Unchecked	Unchecked	Unchecked
621	Wave 2	Yes	Yes	UIC College of Nursing	DNP: Nursing Practice -Chicago	Very good	0	30	2	Yes	No	Yes	Anytime less than or equal to one year ago	No	NA	Anytime less than or equal to one year ago	No	NA	No	No	No	No	NA	No	No	No	No	No	No	Female	26	No	Unchecked	Unchecked	Unchecked	Unchecked	Checked	Unchecked	Unchecked	Unchecked	Unchecked	Unchecked	Unchecked	Unchecked	Unchecked	Unchecked	Unchecked	Unchecked	Unchecked
622	Wave 2	Yes	Yes	UIC College of Dentistry	NA	Good	0	15	0	Yes	Yes, only one	No	More than 1 year but less than or equal to 2 years ago	No	NA	Anytime less than or equal to one year ago	No	NA	No	No	No	No	NA	No	No	No	No	No	No	Female	24	No	Unchecked	Unchecked	Unchecked	Unchecked	Unchecked	Unchecked	Unchecked	Unchecked	Unchecked	Unchecked	Unchecked	Unchecked	Unchecked	Unchecked	Unchecked	Unchecked	Unchecked
623	Wave 2	Yes	Yes	UIC College of Nursing	BSN: Registered Nurse to Bachelor of Nursing - Chicago	Very good	4	10	0	Yes	No	No	Anytime less than or equal to one year ago	No	NA	Anytime less than or equal to one year ago	No	NA	No	No	No	No	NA	No	No	No	No	No	No	Female	22	No	Checked	Unchecked	Unchecked	Unchecked	Unchecked	Unchecked	Unchecked	Unchecked	Unchecked	Unchecked	Unchecked	Unchecked	Unchecked	Unchecked	Unchecked	Unchecked	Unchecked
624	Wave 2	Yes	Yes	University of Illinois College of Medicine	MD: Medicine - Chicago	Good	0	10	10	Yes	Yes, more than one	No	Anytime less than or equal to one year ago	No	NA	More than 1 year but less than or equal to 2 years ago	No	NA	No	No	No	No	NA	No	No	No	No	No	No	Female	27	No	Unchecked	Checked	Unchecked	Unchecked	Unchecked	Unchecked	Unchecked	Unchecked	Unchecked	Unchecked	Unchecked	Unchecked	Unchecked	Unchecked	Unchecked	Unchecked	Unchecked
625	Wave 2	Yes	Yes	University of Illinois College of Medicine	MD: Medicine - Chicago	Good	10	15	5	No	Yes, only one	No	Anytime less than or equal to one year ago	No	NA	I do not know	No	NA	No	No	No	No	NA	No	No	No	No	No	No	Female	27	No	Unchecked	Checked	Unchecked	Unchecked	Unchecked	Unchecked	Unchecked	Unchecked	Unchecked	Unchecked	Unchecked	Unchecked	Unchecked	Unchecked	Unchecked	Unchecked	Unchecked
626	Wave 2	Yes	Yes	UIC School of Public Health	MPH: Community Health Sciences	Good	2	7	1	Yes	Yes, only one	No	More than 1 year but less than or equal to 2 years ago	No	NA	More than 1 year but less than or equal to 2 years ago	No	NA	No	No	No	Yes	Yes	No	No	No	No	No	No	Male	23	No	Unchecked	Unchecked	Unchecked	Checked	Unchecked	Unchecked	Unchecked	Unchecked	Unchecked	Unchecked	Unchecked	Unchecked	Unchecked	Unchecked	Unchecked	Unchecked	Unchecked
627	Wave 2	Yes	Yes	UIC College of Nursing	MS: Nursing - Chicago	Very good	1	5	2	Yes	Yes, more than one	No	Anytime less than or equal to one year ago	No	NA	More than 1 year but less than or equal to 2 years ago	No	NA	No	No	No	No	NA	No	No	No	No	No	No	Female	30	No	Unchecked	Checked	Unchecked	Unchecked	Unchecked	Unchecked	Unchecked	Unchecked	Unchecked	Unchecked	Unchecked	Unchecked	Unchecked	Unchecked	Unchecked	Unchecked	Unchecked
628	Wave 2	Yes	Yes	University of Illinois College of Medicine	MD: Medicine - Chicago	Very good	0	2	0	Yes	Yes, more than one	No	More than 2 years but less than 5 years ago	Told borderline high or prehypertensive	NA	More than 1 year but less than or equal to 2 years ago	No	NA	No	No	No	No	NA	No	No	No	No	No	No	Male	27	Cuban	Checked	Unchecked	Unchecked	Unchecked	Unchecked	Unchecked	Unchecked	Unchecked	Unchecked	Unchecked	Unchecked	Unchecked	Unchecked	Unchecked	Unchecked	Unchecked	Unchecked
629	Wave 2	Yes	Yes	UIC College of Nursing	DNP: Nursing Practice -Chicago	Very good	0	2	0	Yes	Yes, more than one	No	Anytime less than or equal to one year ago	No	NA	Anytime less than or equal to one year ago	No	NA	No	No	No	No	NA	No	No	No	No	No	No	Female	27	No	Unchecked	Unchecked	Unchecked	Unchecked	Checked	Unchecked	Unchecked	Unchecked	Unchecked	Unchecked	Unchecked	Unchecked	Unchecked	Unchecked	Unchecked	Unchecked	Unchecked
630	Wave 2	Yes	Yes	University of Illinois College of Medicine	MD: Medicine - Chicago	Excellent	7	5	5	Yes	Yes, more than one	No	Anytime less than or equal to one year ago	No	NA	More than 1 year but less than or equal to 2 years ago	Yes	No	No	No	No	No	NA	No	No	No	No	No	No	Female	26	No	Checked	Unchecked	Unchecked	Unchecked	Unchecked	Unchecked	Unchecked	Unchecked	Unchecked	Unchecked	Unchecked	Unchecked	Unchecked	Unchecked	Unchecked	Unchecked	Unchecked
631	Wave 2	Yes	Yes	University of Illinois College of Medicine	MD: Medicine - Chicago	Very good	0	30	10	Yes	No	Yes	Anytime less than or equal to one year ago	No	NA	More than 1 year but less than or equal to 2 years ago	No	NA	No	No	No	No	NA	No	No	No	No	No	No	Female	25	No	Checked	Unchecked	Unchecked	Unchecked	Unchecked	Unchecked	Unchecked	Unchecked	Unchecked	Unchecked	Unchecked	Unchecked	Unchecked	Unchecked	Unchecked	Unchecked	Unchecked
632	Wave 2	Yes	Yes	University of Illinois College of Medicine	MD: Medicine - Rockford	Very good	0	3	3	No	No	No	More than 2 years but less than 5 years ago	No	NA	Never	No	NA	No	No	No	No	NA	No	No	No	No	No	No	Male	23	No	Checked	Unchecked	Unchecked	Unchecked	Unchecked	Unchecked	Unchecked	Unchecked	Unchecked	Unchecked	Unchecked	Unchecked	Unchecked	Unchecked	Unchecked	Unchecked	Unchecked
633	Wave 2	Yes	Yes	UIC College of Applied Health Sciences	BS: Health Information Management	Very good	2	4	2	Yes	No	No	Anytime less than or equal to one year ago	No	NA	Never	No	NA	No	No	No	No	NA	No	No	No	No	No	No	Female	19	No	Unchecked	Checked	Unchecked	Unchecked	Unchecked	Unchecked	Unchecked	Unchecked	Unchecked	Unchecked	Unchecked	Unchecked	Unchecked	Unchecked	Unchecked	Unchecked	Unchecked
634	Wave 2	Yes	Yes	UIC College of Nursing	DNP: Nursing Practice - Quad Cities	Very good	0	0	0	Yes	Yes, only one	No	Anytime less than or equal to one year ago	Yes	Yes	Never	No	NA	No	No	No	No	NA	No	No	No	No	No	No	Female	34	Another Hispanic, Latino/a, or Spanish origin	Checked	Unchecked	Unchecked	Unchecked	Unchecked	Unchecked	Unchecked	Unchecked	Unchecked	Unchecked	Unchecked	Unchecked	Unchecked	Unchecked	Unchecked	Unchecked	Unchecked
635	Wave 2	Yes	Yes	UIC College of Pharmacy	PharmD: Pharmacy - Rockford	Excellent	1	15	2	Yes	No	No	More than 1 year but less than or equal to 2 years ago	No	NA	I do not know	No	NA	No	No	No	No	NA	No	No	No	No	No	No	Female	24	No	Checked	Unchecked	Unchecked	Unchecked	Unchecked	Unchecked	Unchecked	Unchecked	Unchecked	Unchecked	Unchecked	Unchecked	Unchecked	Unchecked	Unchecked	Unchecked	Unchecked
636	Wave 2	Yes	Yes	Jane Addams College of Social Work (Degree program: MSW: Social Work - UIC)	NA	Excellent	2	0	0	I do not know	No	Yes	More than 1 year but less than or equal to 2 years ago	No	NA	Five or more years ago	No	NA	No	No	No	No	NA	No	No	No	No	No	No	Female	26	Mexican, Mexican American, Chicano/a	Unchecked	Unchecked	Unchecked	Unchecked	Unchecked	Unchecked	Unchecked	Unchecked	Unchecked	Unchecked	Unchecked	Unchecked	Unchecked	Unchecked	Unchecked	Unchecked	Unchecked
637	Wave 2	Yes	Yes	University of Illinois College of Medicine	MD: Medicine - Rockford	Good	2	1	1	Yes	Yes, more than one	No	Anytime less than or equal to one year ago	No	NA	I do not know	No	NA	Prefer not to answer	Prefer not to answer	Prefer not to answer	Prefer not to answer	NA	Prefer not to answer	Prefer not to answer	Prefer not to answer	Prefer not to answer	Prefer not to answer	Prefer not to answer	Female	NA	Prefer not to answer	Unchecked	Unchecked	Unchecked	Unchecked	Unchecked	Unchecked	Unchecked	Unchecked	Unchecked	Unchecked	Unchecked	Unchecked	Unchecked	Unchecked	Unchecked	Unchecked	Unchecked
638	Wave 2	Yes	Yes	UIC College of Pharmacy	PharmD: Pharmacy - Rockford	Excellent	0	0	0	Yes	Yes, only one	No	More than 2 years but less than 5 years ago	No	NA	Never	No	NA	No	No	No	No	NA	No	No	No	Yes	No	No	Male	23	No	Checked	Unchecked	Unchecked	Unchecked	Unchecked	Unchecked	Unchecked	Unchecked	Unchecked	Unchecked	Unchecked	Unchecked	Unchecked	Unchecked	Unchecked	Unchecked	Unchecked
639	Wave 2	Yes	Yes	UIC College of Pharmacy	PharmD: Pharmacy - Chicago	Good	3	2	3	Yes	Yes, more than one	No	Anytime less than or equal to one year ago	No	NA	Anytime less than or equal to one year ago	No	NA	No	No	No	No	NA	No	No	No	No	No	No	Female	27	No	Checked	Unchecked	Unchecked	Unchecked	Unchecked	Unchecked	Unchecked	Unchecked	Unchecked	Unchecked	Unchecked	Unchecked	Unchecked	Unchecked	Unchecked	Unchecked	Unchecked
640	Wave 2	Yes	Yes	UIC School of Public Health	MPH: Epidemiology	Excellent	4	4	4	Yes	Yes, only one	No	Anytime less than or equal to one year ago	No	NA	Anytime less than or equal to one year ago	No	NA	No	No	No	No	NA	No	No	No	No	No	No	Male	24	Mexican, Mexican American, Chicano/a	Unchecked	Unchecked	Unchecked	Unchecked	Unchecked	Unchecked	Unchecked	Unchecked	Unchecked	Unchecked	Unchecked	Unchecked	Unchecked	Unchecked	Unchecked	Unchecked	Unchecked
641	Wave 2	Yes	Yes	UIC School of Public Health	MPH: Epidemiology	Very good	2	10	2	Yes	No	No	Anytime less than or equal to one year ago	No	NA	I do not know	No	NA	No	No	No	No	NA	No	No	No	No	No	No	Female	22	No	Checked	Unchecked	Unchecked	Unchecked	Unchecked	Unchecked	Unchecked	Unchecked	Unchecked	Unchecked	Unchecked	Unchecked	Unchecked	Unchecked	Unchecked	Unchecked	Unchecked
642	Wave 2	Yes	Yes	University of Illinois College of Medicine	MD: Medicine - Rockford	Very good	3	7	1	Yes	Yes, only one	No	Anytime less than or equal to one year ago	No	NA	Never	No	NA	No	No	No	No	NA	No	No	No	No	No	No	Female	24	Mexican, Mexican American, Chicano/a	Checked	Unchecked	Unchecked	Unchecked	Unchecked	Unchecked	Unchecked	Unchecked	Unchecked	Unchecked	Unchecked	Unchecked	Unchecked	Unchecked	Unchecked	Unchecked	Unchecked
643	Wave 2	Yes	Yes	University of Illinois College of Medicine	MD: Medicine - Peoria	Excellent	1	1	1	Yes	Yes, only one	No	Anytime less than or equal to one year ago	No	NA	Anytime less than or equal to one year ago	No	NA	No	No	No	No	NA	No	No	No	No	No	No	Male	27	No	Unchecked	Checked	Unchecked	Unchecked	Unchecked	Unchecked	Unchecked	Unchecked	Unchecked	Unchecked	Unchecked	Unchecked	Unchecked	Unchecked	Unchecked	Unchecked	Unchecked
644	Wave 2	Yes	Yes	University of Illinois College of Medicine	MD: Medicine - Chicago	Good	10	20	5	No	Yes, more than one	No	More than 2 years but less than 5 years ago	Told borderline high or prehypertensive	NA	More than 3 years but less than or equal to 4 years ago	No	NA	No	No	No	Yes	No	No	No	No	Yes	No	No	Male	32	No	Checked	Unchecked	Unchecked	Unchecked	Unchecked	Unchecked	Unchecked	Unchecked	Unchecked	Unchecked	Unchecked	Unchecked	Unchecked	Unchecked	Unchecked	Unchecked	Unchecked
645	Wave 2	Yes	Yes	UIC College of Pharmacy	PharmD: Pharmacy - Chicago	Very good	3	0	15	Yes	No	No	More than 1 year but less than or equal to 2 years ago	No	NA	Never	No	NA	No	No	No	No	NA	No	No	No	No	No	No	Male	25	No	Unchecked	Unchecked	Unchecked	Unchecked	Checked	Unchecked	Unchecked	Unchecked	Unchecked	Unchecked	Unchecked	Unchecked	Unchecked	Unchecked	Unchecked	Unchecked	Unchecked
646	Wave 2	Yes	Yes	UIC College of Pharmacy	PharmD: Pharmacy - Chicago	Good	5	18	16	Yes	I do not know	No	More than 1 year but less than or equal to 2 years ago	No	NA	Never	No	NA	No	No	No	No	NA	No	No	No	No	No	No	Female	23	No	Unchecked	Unchecked	Unchecked	Unchecked	Unchecked	Unchecked	Unchecked	Checked	Unchecked	Unchecked	Unchecked	Unchecked	Unchecked	Unchecked	Unchecked	Unchecked	Unchecked
647	Wave 2	Yes	Yes	UIC College of Nursing	MS: Nursing - Chicago	Very good	0	3	1	Yes	Yes, only one	No	Anytime less than or equal to one year ago	No	NA	I do not know	No	NA	No	No	No	Yes	I do not know	No	No	No	No	No	No	Female	24	No	Checked	Unchecked	Unchecked	Unchecked	Unchecked	Unchecked	Unchecked	Unchecked	Unchecked	Unchecked	Unchecked	Unchecked	Unchecked	Unchecked	Unchecked	Unchecked	Unchecked
648	Wave 2	Yes	Yes	University of Illinois College of Medicine	MD: Medicine - Peoria	Excellent	3	8	4	Yes	Yes, only one	No	More than 1 year but less than or equal to 2 years ago	No	NA	More than 4 years but less than 5 years ago	No	NA	No	No	No	No	NA	No	No	No	No	No	No	Female	24	No	Unchecked	Unchecked	Unchecked	Unchecked	Unchecked	Unchecked	Unchecked	Unchecked	Unchecked	Unchecked	Unchecked	Unchecked	Unchecked	Unchecked	Unchecked	Unchecked	Checked
649	Wave 2	Yes	Yes	UIC School of Public Health	MPH: Community Health Sciences	Very good	0	20	15	Yes	Yes, more than one	Yes	Anytime less than or equal to one year ago	No	NA	Anytime less than or equal to one year ago	Yes	No	No	No	No	Yes	No	No	No	No	Yes	No	No	Female	22	No	Unchecked	Unchecked	Unchecked	Checked	Unchecked	Unchecked	Unchecked	Unchecked	Unchecked	Unchecked	Unchecked	Unchecked	Unchecked	Unchecked	Unchecked	Unchecked	Unchecked
650	Wave 2	Yes	Yes	Jane Addams College of Social Work (Degree program: MSW: Social Work - UIC)	NA	Good	2	12	10	Yes	No	No	I do not know	No	NA	I do not know	No	NA	No	No	No	No	NA	No	No	No	No	No	No	Female	25	No	Checked	Unchecked	Unchecked	Unchecked	Unchecked	Unchecked	Unchecked	Unchecked	Unchecked	Unchecked	Unchecked	Unchecked	Unchecked	Unchecked	Unchecked	Unchecked	Unchecked
651	Wave 2	Yes	Yes	UIC College of Nursing	BSN: Nursing - Urbana	Very good	2	5	4	Yes	Yes, more than one	Yes	Anytime less than or equal to one year ago	No	NA	I do not know	No	NA	No	No	No	No	NA	No	No	No	No	No	No	Female	22	No	Checked	Unchecked	Unchecked	Unchecked	Unchecked	Unchecked	Unchecked	Unchecked	Unchecked	Unchecked	Unchecked	Unchecked	Unchecked	Unchecked	Unchecked	Unchecked	Unchecked
652	Wave 2	Yes	Yes	Jane Addams College of Social Work (Degree program: MSW: Social Work - UIC)	NA	Good	29	10	10	Yes	Yes, only one	No	More than 1 year but less than or equal to 2 years ago	No	NA	More than 1 year but less than or equal to 2 years ago	No	NA	No	No	No	No	NA	No	No	No	Yes	No	No	Male	28	Mexican, Mexican American, Chicano/a	Unchecked	Unchecked	Checked	Unchecked	Unchecked	Unchecked	Unchecked	Unchecked	Unchecked	Unchecked	Unchecked	Unchecked	Unchecked	Unchecked	Unchecked	Unchecked	Unchecked
653	Wave 2	Yes	Yes	University of Illinois College of Medicine	MD: Medicine - Chicago	Very good	0	1	0	Yes	Yes, only one	No	Anytime less than or equal to one year ago	No	NA	More than 1 year but less than or equal to 2 years ago	I do not know	NA	No	No	No	No	NA	No	No	No	No	No	No	Male	24	No	Checked	Unchecked	Unchecked	Unchecked	Unchecked	Unchecked	Unchecked	Unchecked	Unchecked	Unchecked	Unchecked	Unchecked	Unchecked	Unchecked	Unchecked	Unchecked	Unchecked
654	Wave 2	Yes	Yes	UIC College of Pharmacy	PharmD: Pharmacy - Chicago	Excellent	0	15	7	Yes	No	No	Anytime less than or equal to one year ago	No	NA	Never	No	NA	No	No	No	No	NA	No	No	No	No	No	No	Female	23	No	Checked	Unchecked	Unchecked	Unchecked	Unchecked	Unchecked	Unchecked	Unchecked	Unchecked	Unchecked	Unchecked	Unchecked	Unchecked	Unchecked	Unchecked	Unchecked	Unchecked
655	Wave 2	Yes	Yes	UIC College of Nursing	DNP: Nursing Practice -Chicago	Very good	0	2	0	Yes	Yes, more than one	No	Anytime less than or equal to one year ago	No	NA	More than 3 years but less than or equal to 4 years ago	No	NA	No	No	No	No	NA	No	No	No	No	No	No	Female	32	No	Checked	Unchecked	Unchecked	Unchecked	Unchecked	Unchecked	Unchecked	Unchecked	Unchecked	Unchecked	Unchecked	Unchecked	Unchecked	Unchecked	Unchecked	Unchecked	Unchecked
656	Wave 2	Yes	Yes	Jane Addams College of Social Work (Degree program: MSW: Social Work - UIC)	NA	Good	5	28	7	Yes	No	No	Anytime less than or equal to one year ago	No	NA	Anytime less than or equal to one year ago	No	NA	No	No	No	No	NA	No	No	No	Yes	No	No	Female	23	No	Checked	Unchecked	Unchecked	Unchecked	Unchecked	Unchecked	Unchecked	Unchecked	Unchecked	Unchecked	Unchecked	Unchecked	Unchecked	Unchecked	Unchecked	Unchecked	Unchecked
657	Wave 2	Yes	Yes	UIC College of Nursing	DNP: Nursing Practice -Chicago	Good	4	5	2	Yes	Yes, only one	No	More than 1 year but less than or equal to 2 years ago	No	NA	Never	No	NA	No	No	No	No	NA	No	No	No	Yes	No	No	Female	42	No	Checked	Unchecked	Unchecked	Unchecked	Unchecked	Unchecked	Unchecked	Unchecked	Unchecked	Unchecked	Unchecked	Unchecked	Unchecked	Unchecked	Unchecked	Unchecked	Unchecked
658	Wave 2	Yes	Yes	UIC College of Nursing	DNP: Nursing Practice -Chicago	Very good	0	10	0	No	Yes, only one	No	Anytime less than or equal to one year ago	Yes, only during pregnancy	No	Anytime less than or equal to one year ago	Yes	Yes	No	No	No	No	NA	No	No	No	Yes	No	No	Female	44	No	Unchecked	Checked	Unchecked	Unchecked	Unchecked	Unchecked	Unchecked	Unchecked	Unchecked	Unchecked	Unchecked	Unchecked	Unchecked	Unchecked	Unchecked	Unchecked	Unchecked
659	Wave 2	Yes	Yes	UIC School of Public Health	MPH: Epidemiology	Excellent	NA	15	0	Yes	No	No	Anytime less than or equal to one year ago	No	NA	I do not know	No	NA	No	No	No	No	NA	No	No	No	No	No	No	Female	27	No	Checked	Unchecked	Unchecked	Unchecked	Unchecked	Unchecked	Unchecked	Unchecked	Unchecked	Unchecked	Unchecked	Unchecked	Unchecked	Unchecked	Unchecked	Unchecked	Unchecked
660	Wave 2	Yes	Yes	UIC College of Applied Health Sciences	DPT: Physical Therapy	Excellent	3	7	3	Yes	No	No	More than 2 years but less than 5 years ago	No	NA	Never	No	NA	No	No	No	Yes	No	No	No	No	No	No	No	Female	23	No	Checked	Unchecked	Unchecked	Unchecked	Unchecked	Unchecked	Unchecked	Unchecked	Unchecked	Unchecked	Unchecked	Unchecked	Unchecked	Unchecked	Unchecked	Unchecked	Unchecked
661	Wave 2	Yes	Yes	University of Illinois College of Medicine	MD: Medicine - Rockford	Fair	0	15	15	Yes	Yes, more than one	I do not know	More than 1 year but less than or equal to 2 years ago	No	NA	More than 1 year but less than or equal to 2 years ago	Yes	No	No	No	No	Yes	I do not know	No	No	No	Yes	No	No	Female	26	No	Unchecked	Unchecked	Unchecked	Unchecked	Unchecked	Unchecked	Unchecked	Unchecked	Unchecked	Unchecked	Unchecked	Unchecked	Unchecked	Unchecked	Unchecked	Unchecked	Unchecked
662	Wave 2	Yes	Yes	Jane Addams College of Social Work (Degree program: MSW: Social Work - UIC)	NA	Very good	2	2	1	Yes	Yes, more than one	No	Anytime less than or equal to one year ago	No	NA	Never	No	NA	No	No	No	No	NA	No	No	No	No	No	No	Female	30	Puerto Rican	Checked	Unchecked	Unchecked	Unchecked	Unchecked	Unchecked	Unchecked	Unchecked	Unchecked	Unchecked	Unchecked	Unchecked	Unchecked	Unchecked	Unchecked	Unchecked	Unchecked
663	Wave 2	Yes	Yes	UIC College of Dentistry	DMD: Dental Medicine	Very good	2	5	5	Yes	No	Yes	Anytime less than or equal to one year ago	No	NA	I do not know	No	NA	No	No	No	No	NA	No	No	No	No	No	No	Female	24	No	Unchecked	Unchecked	Unchecked	Unchecked	Unchecked	Unchecked	Unchecked	Checked	Unchecked	Unchecked	Unchecked	Unchecked	Unchecked	Unchecked	Unchecked	Unchecked	Unchecked
664	Wave 2	Yes	Yes	UIC College of Nursing	MS: Nursing - Chicago	Very good	0	5	3	Yes	Yes, only one	No	More than 1 year but less than or equal to 2 years ago	No	NA	Never	No	NA	No	No	No	No	NA	No	No	No	No	No	No	Female	24	No	Checked	Unchecked	Unchecked	Unchecked	Unchecked	Unchecked	Unchecked	Unchecked	Unchecked	Unchecked	Unchecked	Unchecked	Unchecked	Unchecked	Unchecked	Unchecked	Unchecked
665	Wave 2	Yes	Yes	University of Illinois College of Medicine	MD: Medicine - Chicago	Good	0	3	0	Yes	No	No	More than 2 years but less than 5 years ago	No	NA	I do not know	No	NA	No	No	No	No	NA	No	No	No	No	No	No	Male	24	No	Unchecked	Unchecked	Unchecked	Unchecked	Checked	Unchecked	Unchecked	Unchecked	Unchecked	Unchecked	Unchecked	Unchecked	Unchecked	Unchecked	Unchecked	Unchecked	Unchecked
666	Wave 2	Yes	Yes	UIC College of Dentistry	DMD: Dental Medicine	Good	0	10	15	Yes	Yes, more than one	No	Anytime less than or equal to one year ago	No	NA	Anytime less than or equal to one year ago	Yes	No	No	No	No	No	NA	No	No	No	No	No	No	Male	24	No	Unchecked	Unchecked	Unchecked	Unchecked	Unchecked	Unchecked	Unchecked	Checked	Unchecked	Unchecked	Unchecked	Unchecked	Unchecked	Unchecked	Unchecked	Unchecked	Unchecked
667	Wave 2	Yes	Yes	UIC College of Nursing	BSN: Nursing - Chicago	Very good	0	7	3	Yes	Yes, more than one	Yes	Anytime less than or equal to one year ago	No	NA	Anytime less than or equal to one year ago	Yes	No	No	No	No	Yes	Yes	No	No	No	No	No	No	Female	29	No	Checked	Unchecked	Unchecked	Unchecked	Unchecked	Unchecked	Unchecked	Unchecked	Unchecked	Unchecked	Unchecked	Unchecked	Unchecked	Unchecked	Unchecked	Unchecked	Unchecked
668	Wave 2	Yes	Yes	UIC School of Public Health	MPH: Epidemiology	Very good	1	0	0	Yes	Yes, more than one	No	Anytime less than or equal to one year ago	No	NA	More than 4 years but less than 5 years ago	No	NA	No	No	No	Yes	No	No	No	No	No	No	No	Female	27	Mexican, Mexican American, Chicano/a	Unchecked	Unchecked	Unchecked	Unchecked	Unchecked	Unchecked	Unchecked	Unchecked	Unchecked	Unchecked	Unchecked	Unchecked	Unchecked	Unchecked	Unchecked	Unchecked	Unchecked
669	Wave 2	Yes	Yes	UIC College of Applied Health Sciences	DPT: Physical Therapy	Good	1	5	2	Yes	Yes, more than one	No	Anytime less than or equal to one year ago	Told borderline high or prehypertensive	NA	Never	No	NA	No	No	No	No	NA	No	No	No	No	No	No	Male	25	Another Hispanic, Latino/a, or Spanish origin	Checked	Unchecked	Unchecked	Unchecked	Unchecked	Unchecked	Unchecked	Unchecked	Unchecked	Unchecked	Unchecked	Unchecked	Unchecked	Unchecked	Unchecked	Unchecked	Unchecked
670	Wave 2	Yes	Yes	UIC College of Dentistry	DMD: Dental Medicine	Good	7	10	2	No	I do not know	No	Anytime less than or equal to one year ago	No	NA	I do not know	No	NA	No	No	No	No	NA	No	No	No	No	No	No	Female	23	No	Unchecked	Unchecked	Unchecked	Unchecked	Unchecked	Unchecked	Unchecked	Checked	Unchecked	Unchecked	Unchecked	Unchecked	Unchecked	Unchecked	Unchecked	Unchecked	Unchecked
671	Wave 2	Yes	Yes	University of Illinois College of Medicine	MD: Medicine - Peoria	Very good	2	0	0	Yes	Yes, only one	No	Anytime less than or equal to one year ago	No	NA	Anytime less than or equal to one year ago	No	NA	No	No	No	No	NA	No	No	No	No	No	No	Female	29	Mexican, Mexican American, Chicano/a	Unchecked	Unchecked	Unchecked	Unchecked	Unchecked	Unchecked	Unchecked	Unchecked	Unchecked	Unchecked	Unchecked	Unchecked	Unchecked	Unchecked	Unchecked	Unchecked	Unchecked
672	Wave 2	Yes	Yes	University of Illinois College of Medicine	MD: Medicine - Rockford	Very good	0	27	0	NA	Yes, only one	No	Anytime less than or equal to one year ago	No	NA	More than 1 year but less than or equal to 2 years ago	No	NA	No	No	No	Yes	No	No	No	No	No	No	No	Female	25	No	Checked	Unchecked	Unchecked	Unchecked	Unchecked	Unchecked	Unchecked	Unchecked	Unchecked	Unchecked	Unchecked	Unchecked	Unchecked	Unchecked	Unchecked	Unchecked	Unchecked
673	Wave 2	Yes	Yes	University of Illinois College of Medicine	MD: Medicine - Peoria	Very good	0	5	0	Yes	Yes, more than one	No	More than 1 year but less than or equal to 2 years ago	No	NA	Anytime less than or equal to one year ago	No	NA	No	No	No	No	NA	No	No	No	Yes	No	No	Male	25	No	Checked	Unchecked	Unchecked	Unchecked	Unchecked	Unchecked	Unchecked	Unchecked	Unchecked	Unchecked	Unchecked	Unchecked	Unchecked	Unchecked	Unchecked	Unchecked	Unchecked
674	Wave 2	Yes	Yes	University of Illinois College of Medicine	MD: Medicine - Peoria	Very good	2	3	0	Yes	Yes, only one	No	Anytime less than or equal to one year ago	No	NA	More than 2 years but less than or equal to 3 years ago	No	NA	No	No	No	No	NA	No	No	No	Yes	No	No	Male	28	No	Checked	Unchecked	Unchecked	Unchecked	Unchecked	Unchecked	Unchecked	Unchecked	Unchecked	Unchecked	Unchecked	Unchecked	Unchecked	Unchecked	Unchecked	Unchecked	Unchecked
675	Wave 2	Yes	Yes	Jane Addams College of Social Work (Degree program: MSW: Social Work - UIC)	NA	Very good	0	10	10	Yes	Yes, more than one	No	Anytime less than or equal to one year ago	No	NA	Never	No	NA	I do not know	No	No	No	NA	No	No	No	No	No	No	Female	23	Mexican, Mexican American, Chicano/a	Checked	Unchecked	Unchecked	Unchecked	Unchecked	Unchecked	Unchecked	Unchecked	Unchecked	Unchecked	Unchecked	Unchecked	Unchecked	Unchecked	Unchecked	Unchecked	Unchecked
676	Wave 2	Yes	Yes	UIC College of Pharmacy	PharmD: Pharmacy - Chicago	Very good	5	10	5	Yes	Yes, only one	Yes	More than 1 year but less than or equal to 2 years ago	No	NA	Never	No	NA	No	No	No	No	NA	No	No	No	No	No	No	Male	24	No	Unchecked	Unchecked	Unchecked	Checked	Unchecked	Unchecked	Unchecked	Unchecked	Unchecked	Unchecked	Unchecked	Unchecked	Unchecked	Unchecked	Unchecked	Unchecked	Unchecked
677	Wave 2	NA	NA	UIC College of Dentistry	DMD-AS: Dental Medicine-Advanced Standing	Very good	0	0	0	Yes	Yes, only one	No	Anytime less than or equal to one year ago	No	NA	Anytime less than or equal to one year ago	Yes	No	No	No	No	No	NA	No	No	No	No	No	No	Male	40	No	Checked	Unchecked	Unchecked	Unchecked	Unchecked	Unchecked	Unchecked	Unchecked	Unchecked	Unchecked	Unchecked	Unchecked	Unchecked	Unchecked	Unchecked	Unchecked	Unchecked
678	Wave 2	Yes	Yes	University of Illinois College of Medicine	MD: Medicine - Chicago	Very good	0	10	2	Yes	Yes, more than one	No	Anytime less than or equal to one year ago	No	NA	More than 2 years but less than or equal to 3 years ago	No	NA	No	No	No	No	NA	No	No	No	Yes	No	No	Female	26	No	Checked	Unchecked	Unchecked	Unchecked	Unchecked	Unchecked	Unchecked	Unchecked	Unchecked	Unchecked	Unchecked	Unchecked	Unchecked	Unchecked	Unchecked	Unchecked	Unchecked
679	Wave 2	Yes	Yes	UIC College of Pharmacy	PharmD: Pharmacy - Chicago	Very good	0	5	5	Yes	Yes, more than one	No	Anytime less than or equal to one year ago	No	NA	More than 1 year but less than or equal to 2 years ago	No	NA	No	No	No	No	NA	No	No	No	No	No	No	Female	22	No	Checked	Unchecked	Unchecked	Unchecked	Unchecked	Unchecked	Unchecked	Unchecked	Unchecked	Unchecked	Unchecked	Unchecked	Unchecked	Unchecked	Unchecked	Unchecked	Unchecked
680	Wave 2	Yes	Yes	UIC College of Pharmacy	PharmD: Pharmacy - Chicago	Poor	28	18	10	Yes	Yes, more than one	No	More than 1 year but less than or equal to 2 years ago	No	NA	More than 1 year but less than or equal to 2 years ago	No	NA	No	No	No	Yes	Yes	No	No	No	Yes	No	No	Female	26	No	Checked	Unchecked	Unchecked	Unchecked	Unchecked	Unchecked	Unchecked	Unchecked	Unchecked	Unchecked	Unchecked	Unchecked	Unchecked	Unchecked	Unchecked	Unchecked	Unchecked
681	Wave 2	Yes	Yes	UIC School of Public Health	MPH: Community Health Sciences	Excellent	0	3	0	Yes	Yes, only one	No	Anytime less than or equal to one year ago	No	NA	More than 1 year but less than or equal to 2 years ago	No	NA	No	No	No	No	NA	No	No	No	No	No	No	Male	28	No	Checked	Unchecked	Unchecked	Unchecked	Unchecked	Unchecked	Unchecked	Unchecked	Unchecked	Unchecked	Unchecked	Unchecked	Unchecked	Unchecked	Unchecked	Unchecked	Unchecked
682	Wave 2	Yes	Yes	UIC College of Pharmacy	PharmD: Pharmacy - Chicago	Excellent	3	5	5	Yes	Yes, more than one	No	Anytime less than or equal to one year ago	No	NA	Five or more years ago	No	NA	No	No	No	No	NA	No	No	No	No	No	No	Female	20	No	Unchecked	Unchecked	Unchecked	Unchecked	Unchecked	Unchecked	Unchecked	Unchecked	Unchecked	Unchecked	Unchecked	Unchecked	Unchecked	Unchecked	Unchecked	Unchecked	Unchecked
683	Wave 2	Yes	Yes	University of Illinois College of Medicine	MD: Medicine - Chicago	Excellent	0	1	0	Yes	Yes, only one	No	Anytime less than or equal to one year ago	No	NA	More than 3 years but less than or equal to 4 years ago	No	NA	No	No	No	No	NA	No	No	No	No	No	No	Male	23	No	Unchecked	Unchecked	Unchecked	Unchecked	Unchecked	Unchecked	Unchecked	Unchecked	Unchecked	Unchecked	Unchecked	Unchecked	Unchecked	Unchecked	Unchecked	Unchecked	Unchecked
684	Wave 2	Yes	Yes	University of Illinois College of Medicine	MD: Medicine - Peoria	Poor	30	5	2	Yes	Yes, only one	Yes	Anytime less than or equal to one year ago	No	NA	Anytime less than or equal to one year ago	Yes	No	No	NA	No	No	NA	No	No	No	No	No	No	Female	26	Mexican, Mexican American, Chicano/a	Checked	Unchecked	Unchecked	Unchecked	Unchecked	Unchecked	Unchecked	Unchecked	Unchecked	Unchecked	Unchecked	Unchecked	Unchecked	Unchecked	Unchecked	Unchecked	Unchecked
685	Wave 2	Yes	Yes	Jane Addams College of Social Work (Degree program: MSW: Social Work - UIC)	NA	Very good	5	15	10	Yes	No	No	More than 2 years but less than 5 years ago	No	NA	Five or more years ago	No	NA	No	No	No	No	NA	No	No	No	Yes	Yes	No	Female	25	No	Checked	Unchecked	Unchecked	Unchecked	Unchecked	Unchecked	Unchecked	Unchecked	Unchecked	Unchecked	Unchecked	Unchecked	Unchecked	Unchecked	Unchecked	Unchecked	Unchecked
686	Wave 2	Yes	Yes	UIC College of Nursing	BSN: Nursing - Urbana	Good	20	15	10	Yes	Yes, more than one	Yes	Anytime less than or equal to one year ago	No	NA	I do not know	I do not know	NA	No	No	No	No	NA	No	No	No	Yes	No	No	Female	21	No	Checked	Unchecked	Unchecked	Unchecked	Unchecked	Unchecked	Unchecked	Unchecked	Unchecked	Unchecked	Unchecked	Unchecked	Unchecked	Unchecked	Unchecked	Unchecked	Unchecked
687	Wave 2	Yes	Yes	UIC College of Nursing	BSN: Nursing - Chicago	Very good	1	15	4	Yes	Yes, more than one	No	Anytime less than or equal to one year ago	No	NA	More than 1 year but less than or equal to 2 years ago	No	NA	No	No	No	No	NA	No	No	No	No	No	Yes	Female	20	Puerto Rican	Checked	Unchecked	Unchecked	Unchecked	Unchecked	Unchecked	Unchecked	Unchecked	Unchecked	Unchecked	Unchecked	Unchecked	Unchecked	Unchecked	Unchecked	Unchecked	Unchecked
688	Wave 2	Yes	Yes	UIC College of Nursing	MS: Nursing - Chicago	Very good	1	5	1	Yes	Yes, more than one	No	Anytime less than or equal to one year ago	No	NA	Anytime less than or equal to one year ago	No	NA	No	No	No	No	NA	No	No	No	No	No	No	Female	25	No	Checked	Unchecked	Unchecked	Unchecked	Unchecked	Unchecked	Unchecked	Unchecked	Unchecked	Unchecked	Unchecked	Unchecked	Unchecked	Unchecked	Unchecked	Unchecked	Unchecked
689	Wave 2	Yes	Yes	University of Illinois College of Medicine	MD: Medicine - Chicago	Excellent	3	10	0	Yes	No	No	More than 1 year but less than or equal to 2 years ago	No	NA	Anytime less than or equal to one year ago	No	NA	No	No	No	No	NA	No	No	No	No	No	No	Female	24	No	Unchecked	Unchecked	Unchecked	Checked	Unchecked	Unchecked	Unchecked	Unchecked	Unchecked	Unchecked	Unchecked	Unchecked	Unchecked	Unchecked	Unchecked	Unchecked	Unchecked
690	Wave 2	Yes	Yes	UIC College of Dentistry	DMD: Dental Medicine	Very good	0	15	10	Yes	No	Yes	Anytime less than or equal to one year ago	No	NA	Never	No	NA	No	No	No	No	NA	No	No	No	No	No	No	Male	23	No	Checked	Unchecked	Unchecked	Unchecked	Unchecked	Unchecked	Unchecked	Unchecked	Unchecked	Unchecked	Unchecked	Unchecked	Unchecked	Unchecked	Unchecked	Unchecked	Unchecked
691	Wave 2	Yes	Yes	Jane Addams College of Social Work (Degree program: MSW: Social Work - UIC)	NA	Good	2	6	6	Yes	Yes, more than one	No	Anytime less than or equal to one year ago	No	NA	Anytime less than or equal to one year ago	No	NA	No	No	No	No	NA	No	No	No	Yes	No	No	Female	24	No	Unchecked	Checked	Unchecked	Unchecked	Unchecked	Unchecked	Unchecked	Unchecked	Unchecked	Unchecked	Unchecked	Unchecked	Unchecked	Unchecked	Unchecked	Unchecked	Unchecked
692	Wave 2	Yes	Yes	UIC College of Nursing	MS: Nursing - Urbana	Good	5	20	20	Yes	Yes, more than one	No	More than 1 year but less than or equal to 2 years ago	No	NA	More than 1 year but less than or equal to 2 years ago	No	NA	No	No	No	No	NA	No	No	No	Yes	No	No	Female	37	No	Checked	Unchecked	Unchecked	Unchecked	Unchecked	Unchecked	Unchecked	Unchecked	Unchecked	Unchecked	Unchecked	Unchecked	Unchecked	Unchecked	Unchecked	Unchecked	Unchecked
693	Wave 2	Yes	Yes	UIC College of Pharmacy	PharmD: Pharmacy - Chicago	Good	2	3	1	Yes	No	No	More than 2 years but less than 5 years ago	No	NA	Never	No	NA	No	No	No	No	NA	No	No	No	No	No	No	Male	24	No	Unchecked	Unchecked	Unchecked	Unchecked	Unchecked	Unchecked	Unchecked	Unchecked	Unchecked	Unchecked	Unchecked	Unchecked	Unchecked	Unchecked	Unchecked	Unchecked	Unchecked
694	Wave 2	Yes	Yes	UIC College of Nursing	MS: Nursing - Chicago	Very good	0	4	0	Yes	Yes, only one	No	Anytime less than or equal to one year ago	No	NA	Anytime less than or equal to one year ago	No	NA	No	No	No	Yes	Yes	No	No	No	No	No	No	Female	33	Another Hispanic, Latino/a, or Spanish origin	Unchecked	Unchecked	Unchecked	Unchecked	Unchecked	Unchecked	Unchecked	Unchecked	Unchecked	Unchecked	Unchecked	Unchecked	Unchecked	Unchecked	Unchecked	Unchecked	Unchecked
695	Wave 2	Yes	Yes	Jane Addams College of Social Work (Degree program: MSW: Social Work - UIC)	NA	Good	0	30	10	Yes	Yes, only one	No	Anytime less than or equal to one year ago	No	NA	Never	No	NA	No	No	No	No	NA	NA	No	No	Yes	No	No	Female	24	No	Checked	Unchecked	Unchecked	Unchecked	Unchecked	Unchecked	Unchecked	Unchecked	Unchecked	Unchecked	Unchecked	Unchecked	Unchecked	Unchecked	Unchecked	Unchecked	Unchecked
696	Wave 2	Yes	Yes	Jane Addams College of Social Work (Degree program: MSW: Social Work - UIC)	NA	Fair	3	30	10	Yes	Yes, only one	No	Anytime less than or equal to one year ago	No	NA	Anytime less than or equal to one year ago	No	NA	No	No	No	Yes	Yes	No	No	No	I do not know	No	No	Male	29	No	Unchecked	Checked	Unchecked	Unchecked	Unchecked	Unchecked	Unchecked	Unchecked	Unchecked	Unchecked	Unchecked	Unchecked	Unchecked	Unchecked	Unchecked	Unchecked	Unchecked
697	Wave 2	Yes	Yes	Jane Addams College of Social Work (Degree program: MSW: Social Work - UIC)	NA	Very good	0	5	3	Yes	Yes, more than one	No	Anytime less than or equal to one year ago	No	NA	Anytime less than or equal to one year ago	No	NA	No	No	No	No	NA	No	No	No	No	No	No	Female	22	Mexican, Mexican American, Chicano/a	Unchecked	Unchecked	Unchecked	Unchecked	Unchecked	Unchecked	Unchecked	Unchecked	Unchecked	Unchecked	Unchecked	Unchecked	Unchecked	Unchecked	Unchecked	Unchecked	Unchecked
698	Wave 2	Yes	Yes	UIC College of Nursing	DNP: Nursing Practice -Chicago	Very good	0	5	1	Yes	No	No	Anytime less than or equal to one year ago	No	NA	Anytime less than or equal to one year ago	No	NA	No	No	No	No	NA	No	No	No	Yes	No	No	Female	38	Mexican, Mexican American, Chicano/a	Checked	Unchecked	Unchecked	Unchecked	Unchecked	Unchecked	Unchecked	Unchecked	Unchecked	Unchecked	Unchecked	Unchecked	Unchecked	Unchecked	Unchecked	Unchecked	Unchecked
699	Wave 2	NA	NA	UIC College of Dentistry	NA	Good	2	5	0	Yes	No	Yes	More than 2 years but less than 5 years ago	No	NA	I do not know	No	NA	No	No	No	No	NA	No	I do not know	No	No	No	No	Female	26	No	Unchecked	Unchecked	Unchecked	Checked	Unchecked	Unchecked	Unchecked	Unchecked	Unchecked	Unchecked	Unchecked	Unchecked	Unchecked	Unchecked	Unchecked	Unchecked	Unchecked
700	Wave 2	Yes	Yes	UIC College of Nursing	MS: Nursing - Chicago	Excellent	0	1	0	Yes	No	No	More than 1 year but less than or equal to 2 years ago	No	NA	Never	No	NA	No	No	No	No	NA	No	No	No	No	No	No	Female	24	No	Checked	Unchecked	Unchecked	Unchecked	Unchecked	Unchecked	Unchecked	Unchecked	Unchecked	Unchecked	Unchecked	Unchecked	Unchecked	Unchecked	Unchecked	Unchecked	Unchecked
701	Wave 2	Yes	Yes	Jane Addams College of Social Work (Degree program: MSW: Social Work - UIC)	NA	Very good	2	10	4	Yes	No	No	More than 2 years but less than 5 years ago	No	NA	Never	No	NA	No	No	No	No	NA	No	No	No	Yes	No	No	Female	26	No	Checked	Unchecked	Unchecked	Unchecked	Unchecked	Unchecked	Unchecked	Unchecked	Unchecked	Unchecked	Unchecked	Unchecked	Unchecked	Unchecked	Unchecked	Unchecked	Unchecked
702	Wave 2	Yes	Yes	UIC College of Pharmacy	PharmD: Pharmacy - Chicago	Good	2	7	2	Yes	No	Yes	Five or more years ago	No	NA	More than 3 years but less than or equal to 4 years ago	Yes	No	No	No	No	No	NA	No	No	No	No	No	No	Female	28	No	Unchecked	Unchecked	Unchecked	Unchecked	Unchecked	Unchecked	Unchecked	Checked	Unchecked	Unchecked	Unchecked	Unchecked	Unchecked	Unchecked	Unchecked	Unchecked	Unchecked
703	Wave 2	Yes	Yes	University of Illinois College of Medicine	MD: Medicine - Chicago	Good	0	14	3	Yes	No	No	More than 2 years but less than 5 years ago	No	NA	Five or more years ago	No	NA	No	No	No	No	NA	No	No	No	No	No	No	Female	29	No	Unchecked	Unchecked	Unchecked	Unchecked	Checked	Unchecked	Unchecked	Unchecked	Unchecked	Unchecked	Unchecked	Unchecked	Unchecked	Unchecked	Unchecked	Unchecked	Unchecked
704	Wave 2	Yes	Yes	UIC College of Pharmacy	PharmD: Pharmacy - Chicago	Very good	0	5	5	Yes	No	Yes	More than 1 year but less than or equal to 2 years ago	No	NA	More than 4 years but less than 5 years ago	No	NA	No	No	No	No	NA	No	No	No	No	No	No	Female	23	No	Checked	Unchecked	Unchecked	Unchecked	Unchecked	Unchecked	Unchecked	Unchecked	Unchecked	Unchecked	Unchecked	Unchecked	Unchecked	Unchecked	Unchecked	Unchecked	Unchecked
705	Wave 2	Yes	Yes	UIC School of Public Health	MPH: Epidemiology	Very good	0	5	0	Yes	Yes, more than one	No	Anytime less than or equal to one year ago	No	NA	Anytime less than or equal to one year ago	No	NA	No	No	No	No	NA	No	No	No	No	No	No	Female	24	No	Checked	Unchecked	Unchecked	Unchecked	Unchecked	Unchecked	Unchecked	Unchecked	Unchecked	Unchecked	Unchecked	Unchecked	Unchecked	Unchecked	Unchecked	Unchecked	Unchecked
706	Wave 2	Yes	Yes	UIC College of Nursing	BSN: Registered Nurse to Bachelor of Nursing - Chicago	Very good	3	4	2	Yes	Yes, only one	No	Anytime less than or equal to one year ago	No	NA	I do not know	No	NA	No	No	No	No	NA	No	No	No	No	No	No	Female	21	No	Unchecked	Unchecked	Unchecked	Unchecked	Unchecked	Checked	Unchecked	Unchecked	Unchecked	Unchecked	Unchecked	Unchecked	Unchecked	Unchecked	Unchecked	Unchecked	Unchecked
707	Wave 2	Yes	Yes	University of Illinois College of Medicine	MD: Medicine - Peoria	Very good	0	5	1	Yes	No	No	Anytime less than or equal to one year ago	No	NA	More than 2 years but less than or equal to 3 years ago	No	NA	No	No	No	No	NA	No	No	No	No	No	No	Male	30	No	Unchecked	Checked	Unchecked	Unchecked	Unchecked	Unchecked	Unchecked	Unchecked	Unchecked	Unchecked	Unchecked	Unchecked	Unchecked	Unchecked	Unchecked	Unchecked	Unchecked
708	Wave 2	Yes	Yes	UIC School of Public Health	MPH: Community Health Sciences	Excellent	4	6	3	Yes	Yes, only one	No	Anytime less than or equal to one year ago	No	NA	Anytime less than or equal to one year ago	No	NA	No	No	No	No	NA	No	No	No	No	No	No	Female	25	No	Checked	Unchecked	Unchecked	Unchecked	Unchecked	Unchecked	Unchecked	Unchecked	Unchecked	Unchecked	Unchecked	Unchecked	Unchecked	Unchecked	Unchecked	Unchecked	Unchecked
709	Wave 2	Yes	Yes	UIC College of Dentistry	DMD: Dental Medicine	Excellent	0	2	0	Yes	Yes, only one	No	Anytime less than or equal to one year ago	No	NA	Never	No	NA	No	No	No	No	NA	No	No	No	No	No	No	Male	22	No	Checked	Unchecked	Unchecked	Unchecked	Unchecked	Unchecked	Unchecked	Unchecked	Unchecked	Unchecked	Unchecked	Unchecked	Unchecked	Unchecked	Unchecked	Unchecked	Unchecked
710	Wave 2	Yes	Yes	UIC College of Pharmacy	PharmD: Pharmacy - Chicago	Very good	0	1	0	Yes	Yes, only one	No	Anytime less than or equal to one year ago	No	NA	Anytime less than or equal to one year ago	No	NA	No	No	No	No	NA	No	No	No	No	No	No	Male	24	No	Unchecked	Unchecked	Unchecked	Unchecked	Checked	Unchecked	Unchecked	Unchecked	Unchecked	Unchecked	Unchecked	Unchecked	Unchecked	Unchecked	Unchecked	Unchecked	Unchecked
711	Wave 2	Yes	Yes	University of Illinois College of Medicine	MD: Medicine - Chicago	Good	5	15	7	No	No	I do not know	More than 2 years but less than 5 years ago	No	NA	More than 4 years but less than 5 years ago	Yes	No	No	No	No	No	NA	No	No	No	No	No	No	Female	25	No	Unchecked	Unchecked	Unchecked	Unchecked	Unchecked	Unchecked	Unchecked	Checked	Unchecked	Unchecked	Unchecked	Unchecked	Unchecked	Unchecked	Unchecked	Unchecked	Unchecked
712	Wave 2	Yes	Yes	University of Illinois College of Medicine	MD: Medicine - Rockford	Good	2	10	10	Yes	Yes, more than one	No	Anytime less than or equal to one year ago	No	NA	Never	No	NA	No	No	No	No	NA	No	No	No	No	No	No	Female	23	No	Checked	Unchecked	Unchecked	Unchecked	Unchecked	Unchecked	Unchecked	Unchecked	Unchecked	Unchecked	Unchecked	Unchecked	Unchecked	Unchecked	Unchecked	Unchecked	Unchecked
713	Wave 2	Yes	Yes	UIC School of Public Health	MPH: Community Health Sciences	Very good	7	10	10	Yes	Yes, only one	No	More than 1 year but less than or equal to 2 years ago	Told borderline high or prehypertensive	NA	More than 1 year but less than or equal to 2 years ago	Yes	No	No	No	No	No	NA	No	I do not know	No	Yes	No	No	Female	33	Another Hispanic, Latino/a, or Spanish origin	Checked	Unchecked	Unchecked	Unchecked	Unchecked	Unchecked	Unchecked	Unchecked	Unchecked	Unchecked	Unchecked	Unchecked	Unchecked	Unchecked	Unchecked	Unchecked	Unchecked
714	Wave 2	Yes	Yes	University of Illinois College of Medicine	MD: Medicine - Chicago	Very good	1	5	5	Yes	Yes, only one	No	Anytime less than or equal to one year ago	No	NA	Anytime less than or equal to one year ago	No	NA	No	No	No	No	NA	No	No	No	No	No	No	Female	23	No	Unchecked	Unchecked	Unchecked	Checked	Unchecked	Unchecked	Unchecked	Unchecked	Unchecked	Unchecked	Unchecked	Unchecked	Unchecked	Unchecked	Unchecked	Unchecked	Unchecked
715	Wave 2	Yes	Yes	University of Illinois College of Medicine	MD: Medicine - Chicago	Very good	5	0	5	No	Yes, only one	No	Anytime less than or equal to one year ago	No	NA	Anytime less than or equal to one year ago	No	NA	No	No	No	No	NA	No	No	No	Yes	No	No	Female	24	No	Unchecked	Unchecked	Unchecked	Checked	Unchecked	Unchecked	Unchecked	Unchecked	Unchecked	Unchecked	Unchecked	Unchecked	Unchecked	Unchecked	Unchecked	Unchecked	Unchecked
716	Wave 2	Yes	Yes	University of Illinois College of Medicine	MD: Medicine - Chicago	Very good	2	5	0	Yes	No	No	More than 2 years but less than 5 years ago	No	NA	Never	No	NA	No	No	No	No	NA	No	No	No	No	No	No	Female	26	No	Checked	Unchecked	Unchecked	Unchecked	Unchecked	Unchecked	Unchecked	Unchecked	Unchecked	Unchecked	Unchecked	Unchecked	Unchecked	Unchecked	Unchecked	Unchecked	Unchecked
717	Wave 2	Yes	Yes	UIC College of Applied Health Sciences	DPT: Physical Therapy	Good	0	2	0	Yes	Yes, only one	No	Anytime less than or equal to one year ago	No	NA	Anytime less than or equal to one year ago	No	NA	No	No	No	No	NA	No	No	No	No	No	No	Female	25	No	Checked	Unchecked	Unchecked	Unchecked	Unchecked	Unchecked	Unchecked	Unchecked	Unchecked	Unchecked	Unchecked	Unchecked	Unchecked	Unchecked	Unchecked	Unchecked	Unchecked
718	Wave 2	Yes	Yes	University of Illinois College of Medicine	MD: Medicine - Chicago	Very good	4	4	1	Yes	Yes, only one	No	Anytime less than or equal to one year ago	No	NA	More than 3 years but less than or equal to 4 years ago	Yes	No	No	No	No	No	NA	No	No	No	No	No	No	Female	27	No	Checked	Unchecked	Unchecked	Unchecked	Unchecked	Unchecked	Unchecked	Unchecked	Unchecked	Unchecked	Unchecked	Unchecked	Unchecked	Unchecked	Unchecked	Unchecked	Unchecked
719	Wave 2	Yes	Yes	UIC College of Nursing	MS: Nursing - Chicago	Very good	5	12	6	Yes	Yes, more than one	No	Anytime less than or equal to one year ago	No	NA	More than 1 year but less than or equal to 2 years ago	No	NA	No	No	No	Yes	Yes	No	No	No	No	No	No	Female	25	No	Checked	Unchecked	Unchecked	Unchecked	Unchecked	Unchecked	Unchecked	Unchecked	Unchecked	Unchecked	Unchecked	Unchecked	Unchecked	Unchecked	Unchecked	Unchecked	Unchecked
720	Wave 2	Yes	Yes	UIC School of Public Health	MPH: Community Health Sciences	Good	2	20	10	Yes	No	No	Five or more years ago	No	NA	Five or more years ago	No	NA	No	No	No	Yes	I do not know	No	No	No	No	No	No	Female	23	No	Checked	Unchecked	Unchecked	Unchecked	Unchecked	Unchecked	Unchecked	Unchecked	Unchecked	Unchecked	Unchecked	Unchecked	Unchecked	Unchecked	Unchecked	Unchecked	Unchecked
721	Wave 2	Yes	Yes	UIC College of Nursing	DNP: Nursing Practice - Urbana	Good	0	1	0	Yes	Yes, only one	No	Anytime less than or equal to one year ago	No	NA	Anytime less than or equal to one year ago	No	NA	No	No	No	No	NA	No	No	No	No	No	No	Female	33	No	Checked	Unchecked	Unchecked	Unchecked	Unchecked	Unchecked	Unchecked	Unchecked	Unchecked	Unchecked	Unchecked	Unchecked	Unchecked	Unchecked	Unchecked	Unchecked	Unchecked
722	Wave 2	Yes	Yes	UIC College of Nursing	MS: Nursing - Chicago	Very good	5	20	5	Yes	Yes, only one	Yes	Anytime less than or equal to one year ago	No	NA	More than 1 year but less than or equal to 2 years ago	No	NA	No	No	No	No	NA	No	No	No	Yes	No	No	Female	28	Another Hispanic, Latino/a, or Spanish origin	Unchecked	Unchecked	Unchecked	Unchecked	Unchecked	Unchecked	Unchecked	Unchecked	Unchecked	Unchecked	Unchecked	Unchecked	Unchecked	Unchecked	Unchecked	Unchecked	Unchecked
723	Wave 2	Yes	Yes	UIC College of Pharmacy	PharmD: Pharmacy - Chicago	Good	10	6	6	Yes	Yes, only one	Yes	Anytime less than or equal to one year ago	No	NA	More than 2 years but less than or equal to 3 years ago	Yes	No	No	No	No	No	NA	No	No	No	Yes	No	No	Female	26	No	Checked	Unchecked	Unchecked	Unchecked	Unchecked	Unchecked	Unchecked	Unchecked	Unchecked	Unchecked	Unchecked	Unchecked	Unchecked	Unchecked	Unchecked	Unchecked	Unchecked
724	Wave 2	Yes	Yes	UIC College of Nursing	BSN: Nursing - Urbana	Good	10	10	10	Yes	Yes, more than one	Yes	Anytime less than or equal to one year ago	No	NA	Anytime less than or equal to one year ago	No	NA	No	Yes	No	No	NA	No	No	No	Yes	No	No	Female	20	No	Checked	Unchecked	Unchecked	Unchecked	Unchecked	Unchecked	Unchecked	Unchecked	Unchecked	Unchecked	Unchecked	Unchecked	Unchecked	Unchecked	Unchecked	Unchecked	Unchecked
725	Wave 2	Yes	Yes	UIC College of Dentistry	DMD: Dental Medicine	Good	2	5	7	Yes	Yes, more than one	No	Anytime less than or equal to one year ago	No	NA	Anytime less than or equal to one year ago	No	NA	No	No	No	No	NA	No	No	No	No	No	No	Female	24	No	Unchecked	Unchecked	Unchecked	Checked	Unchecked	Unchecked	Unchecked	Unchecked	Unchecked	Unchecked	Unchecked	Unchecked	Unchecked	Unchecked	Unchecked	Unchecked	Unchecked
726	Wave 2	Yes	Yes	UIC College of Dentistry	DMD-AS: Dental Medicine-Advanced Standing	Very good	0	2	0	Yes	Yes, more than one	Yes	More than 2 years but less than 5 years ago	No	NA	More than 2 years but less than or equal to 3 years ago	No	NA	No	No	No	I do not know	NA	No	No	No	No	No	No	Female	34	No	Unchecked	Unchecked	Unchecked	Checked	Unchecked	Unchecked	Unchecked	Unchecked	Unchecked	Unchecked	Unchecked	Unchecked	Unchecked	Unchecked	Unchecked	Unchecked	Unchecked
727	Wave 2	Yes	Yes	UIC College of Applied Health Sciences	DPT: Physical Therapy	Very good	5	20	3	No	Yes, only one	Yes	More than 1 year but less than or equal to 2 years ago	No	NA	Never	No	NA	No	No	No	No	NA	No	No	No	Yes	No	No	Female	21	No	Checked	Unchecked	Unchecked	Unchecked	Unchecked	Unchecked	Unchecked	Unchecked	Unchecked	Unchecked	Unchecked	Unchecked	Unchecked	Unchecked	Unchecked	Unchecked	Unchecked
728	Wave 2	Yes	Yes	UIC School of Public Health	MPH: Community Health Sciences (Online)	Very good	1	3	2	Yes	Yes, only one	No	Anytime less than or equal to one year ago	No	NA	Anytime less than or equal to one year ago	No	NA	No	No	No	No	NA	No	No	No	No	No	No	Female	23	No	Checked	Unchecked	Unchecked	Unchecked	Unchecked	Unchecked	Unchecked	Unchecked	Unchecked	Unchecked	Unchecked	Unchecked	Unchecked	Unchecked	Unchecked	Unchecked	Unchecked
729	Wave 2	Yes	Yes	UIC School of Public Health	MPH: Community Health Sciences	Good	0	0	0	Yes	Yes, only one	No	Anytime less than or equal to one year ago	No	NA	More than 3 years but less than or equal to 4 years ago	No	NA	No	No	No	No	NA	No	No	No	No	No	No	Female	31	No	Checked	Unchecked	Unchecked	Unchecked	Unchecked	Unchecked	Unchecked	Unchecked	Unchecked	Unchecked	Unchecked	Unchecked	Unchecked	Unchecked	Unchecked	Unchecked	Unchecked
730	Wave 2	Yes	Yes	UIC College of Applied Health Sciences	MS: Occupational Therapy	Excellent	1	5	1	Yes	Yes, only one	Yes	Anytime less than or equal to one year ago	No	NA	Anytime less than or equal to one year ago	No	NA	No	No	No	No	NA	No	No	No	No	No	No	Female	29	Mexican, Mexican American, Chicano/a	Checked	Unchecked	Unchecked	Unchecked	Unchecked	Unchecked	Unchecked	Unchecked	Unchecked	Unchecked	Unchecked	Unchecked	Unchecked	Unchecked	Unchecked	Unchecked	Unchecked
731	Wave 2	Yes	Yes	University of Illinois College of Medicine	MD: Medicine - Peoria	Very good	2	1	1	Yes	Yes, only one	Yes	Anytime less than or equal to one year ago	Yes	Yes	More than 1 year but less than or equal to 2 years ago	No	NA	No	No	No	Yes	No	No	No	No	No	No	No	Male	27	No	Checked	Unchecked	Unchecked	Unchecked	Unchecked	Unchecked	Unchecked	Unchecked	Unchecked	Unchecked	Unchecked	Unchecked	Unchecked	Unchecked	Unchecked	Unchecked	Unchecked
732	Wave 2	Yes	Yes	University of Illinois College of Medicine	MD: Medicine - Chicago	Excellent	0	7	0	Yes	Yes, only one	No	Anytime less than or equal to one year ago	No	NA	More than 1 year but less than or equal to 2 years ago	No	NA	No	No	No	No	NA	No	No	No	No	No	No	Female	26	No	Checked	Unchecked	Unchecked	Unchecked	Unchecked	Unchecked	Unchecked	Unchecked	Unchecked	Unchecked	Unchecked	Unchecked	Unchecked	Unchecked	Unchecked	Unchecked	Unchecked
733	Wave 2	Yes	Yes	UIC College of Pharmacy	PharmD: Pharmacy - Chicago	Very good	0	5	5	Yes	Yes, only one	No	More than 1 year but less than or equal to 2 years ago	No	NA	I do not know	No	NA	No	No	No	No	NA	No	No	No	No	No	No	Female	21	No	Unchecked	Unchecked	Unchecked	Unchecked	Unchecked	Unchecked	Unchecked	Unchecked	Unchecked	Unchecked	Unchecked	Unchecked	Unchecked	Unchecked	Unchecked	Unchecked	Unchecked
734	Wave 2	Yes	Yes	UIC College of Applied Health Sciences	MS: Occupational Therapy	Excellent	0	5	3	Yes	Yes, only one	No	Anytime less than or equal to one year ago	No	NA	Never	No	NA	No	No	No	No	NA	No	No	No	No	No	No	Female	23	No	Checked	Unchecked	Unchecked	Unchecked	Unchecked	Unchecked	Unchecked	Unchecked	Unchecked	Unchecked	Unchecked	Unchecked	Unchecked	Unchecked	Unchecked	Unchecked	Unchecked
735	Wave 2	Yes	Yes	University of Illinois College of Medicine	MD: Medicine - Rockford	Good	0	10	5	Yes	Yes, only one	No	Anytime less than or equal to one year ago	Yes	No	Anytime less than or equal to one year ago	No	NA	No	No	No	Yes	Yes	No	No	No	No	No	No	Female	24	No	Checked	Unchecked	Unchecked	Unchecked	Unchecked	Unchecked	Unchecked	Unchecked	Unchecked	Unchecked	Unchecked	Unchecked	Unchecked	Unchecked	Unchecked	Unchecked	Unchecked
736	Wave 2	Yes	Yes	University of Illinois College of Medicine	MD: Medicine - Rockford	Very good	1	5	1	Yes	Yes, only one	No	Anytime less than or equal to one year ago	Told borderline high or prehypertensive	NA	More than 3 years but less than or equal to 4 years ago	I do not know	NA	No	No	No	No	NA	No	No	No	No	No	No	Male	23	No	Checked	Unchecked	Unchecked	Unchecked	Unchecked	Unchecked	Unchecked	Unchecked	Unchecked	Unchecked	Unchecked	Unchecked	Unchecked	Unchecked	Unchecked	Unchecked	Unchecked
737	Wave 2	Yes	Yes	University of Illinois College of Medicine	MD: Medicine - Rockford	Very good	10	4	20	Yes	Yes, only one	No	More than 2 years but less than 5 years ago	No	NA	Never	I do not know	NA	No	No	No	No	NA	No	No	No	No	No	No	Female	25	No	Checked	Unchecked	Unchecked	Unchecked	Unchecked	Unchecked	Unchecked	Unchecked	Unchecked	Unchecked	Unchecked	Unchecked	Unchecked	Unchecked	Unchecked	Unchecked	Unchecked
738	Wave 2	Yes	Yes	University of Illinois College of Medicine	MD: Medicine - Rockford	Good	0	3	0	Yes	Yes, only one	No	More than 1 year but less than or equal to 2 years ago	No	NA	Never	No	NA	No	No	No	No	NA	No	No	No	No	No	No	Female	25	No	Checked	Unchecked	Unchecked	Unchecked	Unchecked	Unchecked	Unchecked	Unchecked	Unchecked	Unchecked	Unchecked	Unchecked	Unchecked	Unchecked	Unchecked	Unchecked	Unchecked
739	Wave 2	Yes	Yes	UIC College of Pharmacy	PharmD: Pharmacy - Chicago	Good	5	10	4	Yes	Yes, only one	I do not know	Anytime less than or equal to one year ago	No	NA	More than 1 year but less than or equal to 2 years ago	No	NA	No	No	No	No	NA	No	No	No	Yes	No	No	Female	25	No	Checked	Unchecked	Unchecked	Unchecked	Unchecked	Unchecked	Unchecked	Unchecked	Unchecked	Unchecked	Unchecked	Unchecked	Unchecked	Unchecked	Unchecked	Unchecked	Unchecked
740	Wave 2	Yes	Yes	UIC College of Pharmacy	PharmD: Pharmacy - Chicago	Good	20	7	20	Yes	Yes, only one	Yes	More than 1 year but less than or equal to 2 years ago	No	NA	Five or more years ago	No	NA	No	No	No	No	NA	No	No	No	Yes	No	No	Female	23	No	Unchecked	Unchecked	Unchecked	Checked	Unchecked	Unchecked	Unchecked	Unchecked	Unchecked	Unchecked	Unchecked	Unchecked	Unchecked	Unchecked	Unchecked	Unchecked	Unchecked
741	Wave 2	Yes	Yes	UIC College of Pharmacy	PharmD: Pharmacy - Chicago	Excellent	0	0	0	Yes	Yes, only one	No	Anytime less than or equal to one year ago	No	NA	Never	No	NA	Prefer not to answer	No	No	No	NA	No	No	No	No	No	No	Female	25	No	Unchecked	Unchecked	Unchecked	Checked	Unchecked	Unchecked	Unchecked	Unchecked	Unchecked	Unchecked	Unchecked	Unchecked	Unchecked	Unchecked	Unchecked	Unchecked	Unchecked
742	Wave 2	Yes	Yes	University of Illinois College of Medicine	MD: Medicine - Rockford	Good	2	3	0	Yes	Yes, only one	No	Anytime less than or equal to one year ago	No	NA	Anytime less than or equal to one year ago	No	NA	No	No	No	No	NA	No	No	No	No	No	No	Female	28	No	Checked	Unchecked	Unchecked	Unchecked	Unchecked	Unchecked	Unchecked	Unchecked	Unchecked	Unchecked	Unchecked	Unchecked	Unchecked	Unchecked	Unchecked	Unchecked	Unchecked
743	Wave 2	Yes	Yes	UIC College of Pharmacy	PharmD: Pharmacy - Chicago	Good	0	10	0	Yes	Yes, only one	No	Anytime less than or equal to one year ago	No	NA	Anytime less than or equal to one year ago	No	NA	No	No	No	No	NA	No	No	No	No	No	No	Female	22	No	Checked	Unchecked	Unchecked	Unchecked	Unchecked	Unchecked	Unchecked	Unchecked	Unchecked	Unchecked	Unchecked	Unchecked	Unchecked	Unchecked	Unchecked	Unchecked	Unchecked
744	Wave 2	Yes	Yes	UIC College of Nursing	BSN: Nursing - Chicago	Good	10	10	7	Yes	Yes, more than one	No	Anytime less than or equal to one year ago	No	NA	Anytime less than or equal to one year ago	No	NA	No	No	No	No	NA	No	No	No	No	No	No	Female	24	NA	Checked	Unchecked	Unchecked	Unchecked	Unchecked	Unchecked	Unchecked	Unchecked	Unchecked	Unchecked	Unchecked	Unchecked	Unchecked	Unchecked	Unchecked	Unchecked	Unchecked
745	Wave 2	Yes	Yes	UIC College of Nursing	MS: Nursing - Chicago	Good	3	5	5	Yes	No	I do not know	Anytime less than or equal to one year ago	No	NA	Anytime less than or equal to one year ago	No	NA	No	No	No	No	NA	No	No	No	No	No	No	Female	25	No	Unchecked	Unchecked	Unchecked	Unchecked	Unchecked	Checked	Unchecked	Unchecked	Unchecked	Unchecked	Unchecked	Unchecked	Unchecked	Unchecked	Unchecked	Unchecked	Unchecked
746	Wave 2	Yes	Yes	UIC College of Dentistry	DMD-AS: Dental Medicine-Advanced Standing	Very good	1	2	0	Yes	Yes, more than one	No	More than 1 year but less than or equal to 2 years ago	No	NA	More than 1 year but less than or equal to 2 years ago	No	NA	No	No	No	No	NA	No	No	No	No	No	No	Male	NA	Another Hispanic, Latino/a, or Spanish origin	Checked	Unchecked	Unchecked	Unchecked	Unchecked	Unchecked	Unchecked	Unchecked	Unchecked	Unchecked	Unchecked	Unchecked	Unchecked	Unchecked	Unchecked	Unchecked	Unchecked
747	Wave 2	Yes	Yes	UIC College of Pharmacy	PharmD: Pharmacy - Chicago	Very good	0	17	10	Yes	Yes, only one	Yes	Anytime less than or equal to one year ago	No	NA	Anytime less than or equal to one year ago	No	NA	No	No	No	Yes	Yes	No	No	No	No	No	No	Female	31	No	Unchecked	Unchecked	Unchecked	Checked	Unchecked	Unchecked	Unchecked	Unchecked	Unchecked	Unchecked	Unchecked	Unchecked	Unchecked	Unchecked	Unchecked	Unchecked	Unchecked
748	Wave 2	Yes	Yes	UIC School of Public Health	MPH: Community Health Sciences	Very good	2	30	5	Yes	Yes, more than one	Yes	More than 1 year but less than or equal to 2 years ago	No	NA	Never	No	NA	No	No	No	No	NA	No	No	No	No	No	No	Female	27	No	Checked	Unchecked	Unchecked	Unchecked	Unchecked	Unchecked	Unchecked	Unchecked	Unchecked	Unchecked	Unchecked	Unchecked	Unchecked	Unchecked	Unchecked	Unchecked	Unchecked
[truncated: 1,022 more rows]
[truncated: 177 more columns]
